# Supplementary material for: Trends in cesarean section rates in private and public facilities in rural eastern Maharashtra, India from 2010-2017
Source: PLoS One. 2021 Aug 12;16(8):e0256096. doi: 10.1371/journal.pone.0256096 (PMC8360542; doi:10.1371/journal.pone.0256096)
Supplement: S1 File — (CSV) [file pone.0256096.s001.csv]

phc	nulliparous	preterm	low_bw	delivery_year	any_anemia	csection	facility_type	educ_cat	age_cat	id
511	1	0	1	2010	1	0	public	3	3	1
511	1	0	1	2010	1	0	public	2	2	2
511	1	0	1	2010	1	1	private	2	2	3
511	0	0	0	2010	1	0	public	3	2	4
511	1	0	0	2010	1	0	private	2	2	5
511	1	0	1	2010	1	0	public	2	3	6
511	0	0	0	2010	1	1	private	2	2	7
511	1	0	1	2010	1	0	public	3	2	8
511	1	0	1	2010	1	0	private	3	2	9
511	1	1	1	2010	1	0	public	2	2	10
511	0	0	1	2010	1	1	public	1	2	11
511	1	0	1	2010	1	0	public	2	2	12
511	0	1	1	2010	1	0	public	1	2	13
511	0	0	1	2010	1	0	public	1	4	14
511	0	0	0	2011	1	0	public	2	3	15
511	1	0	1	2010	1	0	public	1	2	16
511	1	0	1	2010	1	0	public	1	2	17
511	1	0	1	2010	1	1	public	2	2	18
511	1	0	1	2010	1	0	public	2	2	19
511	1	0	0	2010	1	1	private	2	2	20
511	0	0	0	2010	1	1	public	2	3	21
511	1	1	1	2010	1	0	public	2	2	22
511	1	0	1	2010	1	0	public	3	2	23
511	0	0	0	2010	1	1	public	2	3	24
511	1	0	1	2010	1	1	public	2	2	25
511	0	0	0	2010	1	0	public	1	3	26
511	1	0	1	2010	1	0	public	2	1	27
511	1	0	0	2010	1	1	public	2	3	28
511	1	0	1	2010	1	0	public	2	2	29
511	0	0	1	2010	1	0	public	3	3	30
511	1	0	1	2010	1	0	private	2	2	31
511	0	1	1	2010	1	0	public	2	3	32
511	1	0	1	2010	1	1	public	1	3	33
511	0	0	1	2010	1	1	public	2	2	34
511	0	0	0	2010	1	0	public	2	2	35
511	1	0	0	2010	1	1	public	1	4	36
511	1	0	1	2010	1	0	public	2	2	37
511	1	0	1	2010	1	1	private	2	2	38
511	1	0	0	2010	1	0	public	2	2	39
511	1	0	0	2010	1	1	public	2	2	40
511	1	0	1	2010	1	1	private	3	2	41
511	0	1	1	2010	1	0	public	1	2	42
511	1	0	0	2010	1	0	public	2	2	43
511	0	0	0	2010	1	0	public	1	3	44
511	0	1	1	2010	1	0	public	2	2	45
511	0	1	1	2010	1	1	public	1	2	46
511	1	1	1	2010	1	0	public	2	2	47
511	0	0	0	2010	1	1	private	2	2	48
511	1	0	1	2010	1	0	public	2	2	49
511	1	0	0	2010	1	1	public	2	2	50
511	1	0	0	2010	1	0	public	2	2	51
511	1	0	0	2010	1	0	private	3	2	52
511	0	0	1	2010	1	1	public	2	2	53
511	0	0	1	2010	1	0	public	2	2	54
511	0	0	1	2010	1	1	public	2	2	55
511	0	0	0	2010	1	0	public	2	2	56
511	1	0	1	2011	1	1	public	2	2	57
511	0	0	1	2010	1	0	public	2	2	58
511	1	0	1	2010	1	0	public	2	2	59
511	1	0	1	2010	1	0	public	2	2	60
511	1	0	1	2010	1	0	public	2	2	61
511	0	1	1	2010	1	0	private	3	3	62
511	0	0	1	2010	1	0	public	3	2	63
511	1	0	1	2010	1	0	public	3	2	64
511	1	0	1	2010	1	0	public	2	2	65
511	1	0	0	2010	1	0	public	3	2	66
511	0	0	0	2010	1	0	private	2	2	67
511	0	1	1	2010	1	0	public	2	2	68
511	1	0	0	2010	1	0	public	3	2	69
511	1	0	0	2010	1	1	public	2	2	70
511	1	0	1	2010	1	1	public	3	3	71
511	0	1	1	2010	1	0	public	0	3	72
511	1	0	0	2010	1	1	private	3	2	73
511	0	0	1	2010	1	1	public	2	3	74
511	1	0	0	2010	1	0	public	3	2	75
511	0	0	1	2010	1	0	public	2	2	76
511	1	0	1	2010	1	0	public	2	2	77
511	0	0	0	2010	1	1	private	3	3	78
511	0	0	1	2011	1	0	public	2	3	79
511	1	0	0	2011	1	0	private	2	2	80
511	0	0	1	2010	1	1	public	2	2	81
511	1	0	0	2010	1	0	public	3	2	82
511	0	1	1	2010	1	0	public	2	3	83
511	1	0	1	2010	1	0	public	2	2	84
511	0	0	1	2011	1	1	public	2	3	85
511	1	0	1	2011	1	1	private	2	3	86
511	0	0	1	2010	1	0	public	2	2	87
511	1	0	0	2010	1	0	public	2	2	88
511	0	0	0	2010	1	1	public	1	3	89
511	0	0	1	2010	1	1	private	3	2	90
511	1	0	1	2010	1	1	private	2	2	91
511	1	0	0	2010	1	0	private	3	2	92
511	1	0	1	2010	1	1	public	3	3	93
511	1	0	0	2010	1	0	public	2	2	94
511	0	0	0	2010	1	0	private	3	3	95
511	1	0	0	2010	1	0	public	2	2	96
511	0	0	0	2010	1	0	public	3	4	97
511	0	0	0	2010	1	1	private	3	3	98
511	0	0	0	2010	1	0	public	3	3	99
511	0	0	0	2010	1	0	private	2	2	100
511	0	0	1	2011	1	0	public	2	2	101
511	0	0	0	2010	1	0	public	2	2	102
511	1	0	1	2010	1	1	public	3	2	103
511	1	0	1	2011	1	0	public	2	2	104
511	1	0	1	2010	1	0	public	2	3	105
511	1	0	0	2010	1	0	public	2	1	106
511	0	0	1	2010	1	0	public	3	3	107
511	1	0	0	2010	1	0	private	3	2	108
511	1	0	0	2011	1	0	public	2	1	109
511	1	1	1	2011	1	1	public	2	2	110
511	0	0	0	2011	1	0	public	1	3	111
511	1	0	1	2011	1	0	public	2	2	112
511	1	0	0	2010	1	1	private	1	3	113
511	1	1	1	2010	1	0	public	2	2	114
511	1	0	0	2010	1	1	public	2	2	115
511	1	0	1	2010	0	0	public	2	2	116
511	1	0	0	2011	1	0	public	2	2	117
511	1	0	1	2011	1	0	private	2	2	118
511	1	1	1	2011	1	1	public	3	3	119
511	1	0	0	2011	1	0	public	3	1	120
511	0	0	0	2010	1	0	public	2	2	121
511	0	0	0	2010	1	0	public	2	2	122
511	0	0	0	2011	1	0	public	3	2	123
511	0	0	0	2010	1	0	public	2	3	124
511	0	0	0	2011	1	0	public	2	3	125
511	1	0	1	2011	1	0	public	2	2	126
511	1	0	1	2011	1	1	public	3	2	127
511	0	0	1	2011	1	1	public	3	3	128
511	1	0	0	2011	1	1	public	2	2	129
511	1	0	0	2011	1	0	private	3	2	130
511	0	0	1	2011	1	0	public	2	3	131
511	1	0	1	2011	1	0	public	3	1	132
511	1	0	1	2011	1	0	public	2	1	133
511	1	0	0	2011	1	0	public	2	2	134
511	1	0	0	2011	1	0	private	2	2	135
511	0	0	1	2011	1	1	public	2	2	136
511	1	0	1	2011	1	0	public	1	2	137
511	0	0	1	2011	1	1	public	1	2	138
511	1	0	0	2012	1	0	public	2	2	139
511	0	0	0	2011	1	0	public	2	3	140
511	1	0	1	2011	1	0	public	3	2	141
511	1	0	1	2011	1	0	public	2	2	142
511	0	0	1	2011	1	0	public	2	2	143
511	0	0	0	2011	1	0	public	2	4	144
511	1	0	1	2011	1	0	public	1	2	145
511	0	0	1	2011	1	1	public	2	2	146
511	1	1	1	2011	1	0	private	3	2	147
511	0	0	0	2011	1	0	public	2	3	148
511	0	0	0	2011	1	0	private	2	3	149
511	1	0	0	2011	1	0	public	2	2	150
511	1	0	0	2011	1	1	private	2	2	151
511	0	0	0	2011	1	1	private	2	2	152
511	0	0	0	2011	1	0	public	2	3	153
511	0	0	0	2011	1	0	public	2	2	154
511	1	1	1	2012	1	1	public	1	2	155
511	1	0	1	2011	1	0	public	2	2	156
511	1	0	1	2011	1	1	public	2	2	157
511	0	0	0	2011	1	0	public	2	3	158
511	1	0	1	2011	1	0	public	3	2	159
511	0	0	0	2011	1	1	public	3	2	160
511	0	0	1	2011	0	0	public	3	3	161
511	1	0	1	2011	1	0	public	2	2	162
511	1	0	0	2011	1	0	public	2	2	163
511	1	0	1	2011	1	0	public	2	2	164
511	1	0	1	2011	1	0	public	2	2	165
511	0	0	0	2011	1	1	public	2	2	166
511	1	0	1	2011	1	0	public	2	2	167
511	0	0	1	2011	1	1	public	2	2	168
511	1	0	1	2011	1	0	public	2	2	169
511	0	0	0	2011	1	1	public	3	2	170
511	1	0	0	2011	1	0	public	3	2	171
511	1	0	0	2011	1	0	public	3	2	172
511	1	0	0	2011	1	0	public	1	3	173
511	1	0	0	2011	1	0	public	3	1	174
511	1	0	1	2011	1	0	public	2	2	175
511	0	0	0	2011	1	0	public	2	2	176
511	1	0	0	2011	1	0	public	2	2	177
511	1	0	1	2011	1	0	public	1	2	178
511	1	0	0	2011	1	0	public	1	2	179
511	1	0	1	2011	1	0	public	1	3	180
511	1	0	1	2011	1	0	public	2	2	181
511	1	0	1	2011	1	0	public	1	2	182
511	1	0	1	2011	1	1	public	2	3	183
511	1	0	1	2011	1	1	public	2	2	184
511	0	1	1	2011	1	0	public	2	2	185
511	1	0	1	2011	1	0	public	2	2	186
511	0	0	0	2011	1	1	public	2	3	187
511	1	1	1	2011	1	0	private	3	2	188
511	0	0	0	2011	1	1	private	2	3	189
511	1	0	1	2011	1	0	public	2	2	190
511	0	0	1	2011	1	1	public	2	2	191
511	1	0	0	2011	1	0	public	3	1	192
511	1	1	1	2011	1	1	private	2	2	193
511	1	0	0	2011	1	0	public	1	3	194
511	0	0	1	2011	1	0	private	2	3	195
511	1	1	1	2012	1	0	public	2	2	196
511	1	0	0	2011	0	0	public	1	2	197
511	1	0	0	2011	1	1	public	2	3	198
511	0	0	1	2011	1	0	public	2	3	199
511	0	0	0	2011	1	1	private	2	2	200
511	0	0	1	2011	1	0	private	2	2	201
511	1	0	0	2011	1	1	public	2	3	202
511	0	0	1	2011	1	0	public	2	2	203
511	0	0	0	2012	1	1	public	2	2	204
511	1	0	0	2011	1	0	public	2	2	205
511	0	0	1	2011	1	1	public	2	3	206
511	0	0	1	2011	1	1	public	2	2	207
511	0	0	1	2011	0	0	public	3	3	208
511	0	1	1	2011	1	0	public	2	3	209
511	0	0	0	2011	1	1	private	2	2	210
511	1	0	0	2011	1	0	public	3	3	211
511	1	0	0	2011	1	1	public	2	3	212
511	0	0	0	2011	0	1	public	2	4	213
511	1	0	1	2011	1	1	public	3	2	214
511	1	0	0	2011	1	1	public	2	2	215
511	1	0	1	2012	1	1	public	3	3	216
511	1	0	0	2011	0	0	public	3	2	217
511	1	0	0	2011	1	0	public	1	2	218
511	1	0	0	2011	0	1	public	2	4	219
511	1	0	0	2012	1	1	public	2	2	220
511	1	0	1	2012	1	1	public	2	2	221
511	1	0	1	2012	1	0	public	3	2	222
511	0	0	0	2012	1	1	private	2	3	223
511	0	0	0	2012	0	0	private	2	2	224
511	0	0	1	2012	1	0	public	2	3	225
511	0	0	1	2012	1	0	public	1	3	226
511	1	0	0	2012	0	1	private	3	2	227
511	1	0	0	2012	1	0	public	3	2	228
511	1	0	0	2011	1	0	public	2	2	229
511	1	0	1	2012	0	1	private	3	2	230
511	1	0	1	2012	1	1	public	1	2	231
511	1	0	1	2012	1	1	private	3	4	232
511	1	0	1	2012	0	0	public	1	2	233
511	1	0	0	2012	0	0	public	2	2	234
511	1	0	0	2011	1	0	public	2	2	235
511	1	0	0	2012	1	1	public	1	2	236
511	1	0	1	2011	1	0	public	2	2	237
511	1	0	0	2011	1	0	public	2	3	238
511	1	0	1	2012	1	0	public	2	2	239
511	1	0	0	2011	1	1	private	2	2	240
511	1	0	0	2011	1	1	public	2	3	241
511	1	0	1	2012	1	0	private	3	3	242
511	0	0	0	2012	1	0	public	3	4	243
511	1	0	1	2012	1	0	public	2	2	244
511	1	0	1	2011	0	0	private	2	2	245
511	1	0	1	2012	1	1	public	2	2	246
511	1	0	1	2012	1	0	public	2	2	247
511	0	0	1	2012	1	1	public	2	3	248
511	1	0	1	2011	1	0	private	2	2	249
511	1	0	0	2012	1	0	public	3	2	250
511	0	0	1	2012	1	0	public	2	2	251
511	1	0	1	2012	1	1	public	2	2	252
511	0	0	0	2012	1	0	public	3	3	253
511	1	0	0	2012	1	1	public	2	2	254
511	0	0	1	2011	1	0	private	3	3	255
511	1	0	0	2011	1	1	public	2	2	256
511	0	0	0	2011	1	0	private	2	2	257
511	1	0	1	2011	1	0	public	2	2	258
511	0	0	1	2012	1	1	public	2	2	259
511	1	0	0	2012	1	1	private	3	2	260
511	1	1	1	2012	1	1	private	2	2	261
511	1	1	1	2012	0	0	public	2	2	262
511	0	0	0	2012	0	1	private	2	4	263
511	1	0	0	2011	0	1	private	3	3	264
511	0	0	0	2012	1	1	private	2	3	265
511	0	0	0	2012	1	0	public	2	2	266
511	1	0	1	2012	1	1	public	2	2	267
511	1	0	0	2012	0	0	private	3	3	268
511	1	0	0	2012	1	0	public	1	2	269
511	1	1	1	2012	1	0	private	3	2	270
511	1	0	1	2012	0	1	private	3	2	271
511	0	0	1	2012	1	1	public	2	2	272
511	0	0	0	2012	1	0	public	2	3	273
511	1	0	0	2012	1	1	public	2	2	274
511	1	0	0	2012	1	0	public	2	2	275
511	1	0	0	2012	1	1	public	2	2	276
511	0	0	0	2011	0	1	public	2	3	277
511	1	0	1	2012	1	1	public	2	2	278
511	0	0	0	2012	1	0	public	2	3	279
511	1	1	1	2012	1	0	public	0	1	280
511	1	0	0	2012	1	1	public	3	2	281
511	0	0	0	2012	1	1	public	0	3	282
511	0	0	0	2012	1	1	public	1	4	283
511	1	0	0	2012	1	0	public	2	1	284
511	0	0	1	2012	1	0	public	2	2	285
511	1	0	1	2012	1	1	public	1	2	286
511	1	0	1	2012	0	0	private	3	2	287
511	1	0	1	2012	0	0	public	2	2	288
511	1	0	1	2012	1	1	private	2	2	289
511	1	0	1	2012	1	1	private	0	4	290
511	0	0	1	2012	1	0	public	2	2	291
511	1	1	1	2012	1	0	public	1	3	292
511	1	0	1	2012	1	1	public	2	2	293
511	1	0	1	2012	1	0	public	2	2	294
511	1	1	1	2012	1	0	public	2	2	295
511	1	0	0	2012	1	1	private	1	1	296
511	0	0	1	2012	1	0	public	3	3	297
511	1	0	0	2012	1	0	public	2	2	298
511	0	0	1	2012	1	1	public	3	3	299
511	0	0	0	2012	1	0	public	2	3	300
511	0	0	1	2012	1	1	public	1	4	301
511	1	0	1	2012	1	0	public	2	2	302
511	1	0	1	2012	1	0	public	2	2	303
511	1	0	1	2012	1	0	public	1	2	304
511	0	0	0	2012	1	0	public	2	2	305
511	1	0	0	2012	1	0	public	1	2	306
511	1	0	0	2012	1	1	private	3	2	307
511	1	0	0	2012	1	0	public	2	2	308
511	0	1	1	2012	1	0	public	3	2	309
511	1	0	0	2012	1	0	public	2	2	310
511	1	0	0	2012	1	1	public	1	2	311
511	0	1	1	2012	1	0	public	3	2	312
511	0	0	0	2012	1	1	public	1	3	313
511	1	0	0	2012	1	1	public	2	3	314
511	0	0	0	2013	1	1	public	1	3	315
511	0	0	1	2012	1	0	public	2	2	316
511	1	1	1	2012	1	0	public	3	4	317
511	1	0	1	2012	1	0	public	1	2	318
511	1	0	0	2012	1	0	public	1	1	319
511	1	0	0	2013	1	0	public	3	1	320
511	1	1	1	2013	1	0	public	3	2	321
511	0	0	1	2012	1	0	public	2	3	322
511	1	0	1	2012	0	0	public	2	2	323
511	0	0	1	2012	1	1	public	2	2	324
511	1	0	0	2013	1	0	public	3	2	325
511	0	0	0	2012	1	1	public	3	4	326
511	1	0	1	2013	1	1	public	2	2	327
511	0	0	1	2012	1	0	public	2	2	328
511	1	0	1	2013	1	0	public	2	2	329
511	0	0	1	2013	0	0	public	3	2	330
511	1	0	1	2012	0	0	public	2	2	331
511	1	0	0	2013	1	0	public	2	3	332
511	1	0	0	2013	1	1	public	3	3	333
511	1	0	0	2013	1	0	public	3	2	334
511	1	0	0	2013	1	1	public	3	2	335
511	1	0	1	2013	1	0	public	3	2	336
511	0	0	0	2013	1	0	public	1	2	337
511	0	0	0	2013	1	0	public	2	3	338
511	1	1	1	2013	1	0	public	2	2	339
511	1	0	0	2013	1	1	public	3	2	340
511	1	0	0	2013	1	0	public	3	2	341
511	1	0	0	2012	1	0	public	2	2	342
511	0	0	0	2012	1	0	public	2	3	343
511	0	0	0	2012	1	0	public	2	2	344
511	0	0	0	2012	1	0	public	3	3	345
511	0	0	1	2012	1	1	public	1	3	346
511	1	1	1	2013	1	0	public	2	2	347
511	1	0	0	2013	1	0	public	3	2	348
511	1	0	1	2013	1	1	public	2	2	349
511	0	0	0	2013	1	0	public	3	2	350
511	0	0	0	2013	1	1	public	3	2	351
511	0	1	1	2013	1	1	public	3	2	352
511	0	0	0	2013	1	0	public	3	2	353
511	1	1	1	2013	1	0	public	3	3	354
511	1	0	0	2012	0	0	public	3	2	355
511	1	0	0	2013	0	0	public	2	2	356
511	0	0	0	2013	0	0	public	3	3	357
511	1	1	1	2013	1	0	public	2	2	358
511	1	0	0	2012	1	1	public	2	2	359
511	1	0	1	2013	1	0	public	2	1	360
511	0	0	1	2012	1	1	public	1	4	361
511	1	0	1	2013	1	0	public	2	2	362
511	0	0	0	2013	1	0	public	1	2	363
511	0	0	0	2013	1	0	public	2	3	364
511	0	1	1	2013	1	1	private	2	2	365
511	1	0	1	2013	1	1	public	3	3	366
511	1	0	0	2013	1	1	public	3	2	367
511	1	0	0	2013	1	0	public	2	2	368
511	1	0	1	2013	1	0	public	2	2	369
511	0	0	0	2013	1	0	public	1	3	370
511	0	0	1	2012	1	1	public	2	3	371
511	0	0	0	2013	1	0	public	2	3	372
511	1	1	1	2013	0	0	public	2	1	373
511	0	0	0	2013	1	0	public	3	3	374
511	0	0	0	2013	1	0	public	1	3	375
511	0	0	0	2013	1	0	public	2	2	376
511	0	0	0	2013	1	1	public	2	2	377
511	1	1	1	2013	1	0	public	3	2	378
511	0	1	1	2013	1	1	public	2	2	379
511	1	0	1	2013	1	0	public	2	3	380
511	0	0	1	2013	0	0	private	2	3	381
511	1	0	1	2013	1	1	public	2	2	382
511	1	0	1	2013	1	1	public	3	2	383
511	1	0	0	2013	0	0	public	2	2	384
511	1	0	0	2013	1	1	public	2	2	385
511	1	0	0	2013	1	1	public	3	3	386
511	1	0	1	2013	1	0	private	3	2	387
511	0	0	0	2013	1	1	private	2	3	388
511	1	0	0	2013	1	0	public	1	2	389
511	1	0	0	2013	1	0	public	1	2	390
511	0	0	0	2012	0	1	public	1	2	391
511	1	0	1	2013	1	0	public	2	2	392
511	0	0	1	2013	1	0	public	0	2	393
511	1	0	1	2013	1	1	private	3	3	394
511	0	1	1	2013	1	1	public	3	3	395
511	0	0	0	2013	1	0	public	3	3	396
511	0	0	0	2013	1	1	public	3	2	397
511	1	0	1	2013	1	0	public	2	4	398
511	0	0	0	2013	1	0	public	2	3	399
511	1	0	0	2013	1	0	public	2	2	400
511	1	0	1	2013	1	1	public	3	2	401
511	1	0	0	2013	1	1	public	3	2	402
511	0	0	1	2013	1	0	public	2	2	403
511	1	0	0	2013	1	0	public	2	2	404
511	1	0	1	2013	1	0	public	2	2	405
511	1	0	0	2013	1	0	public	3	2	406
511	0	0	0	2013	1	0	public	2	2	407
511	0	0	0	2013	1	1	public	2	2	408
511	0	0	0	2013	1	0	public	3	2	409
511	1	0	0	2013	1	0	public	2	1	410
511	0	0	1	2013	1	0	public	2	2	411
511	0	0	0	2013	1	1	public	3	2	412
511	0	0	0	2013	1	0	private	3	2	413
511	0	0	0	2013	1	1	public	2	4	414
511	1	0	1	2013	1	0	public	2	3	415
511	0	0	1	2013	1	1	public	2	2	416
511	0	0	0	2013	1	0	public	2	3	417
511	1	1	1	2013	1	1	public	3	1	418
511	0	0	0	2013	1	1	public	3	3	419
511	0	0	1	2013	0	0	private	3	3	420
511	1	0	1	2013	0	0	public	2	1	421
511	1	0	0	2013	1	1	public	2	4	422
511	0	1	1	2013	1	0	public	1	3	423
511	1	0	0	2013	1	1	public	3	2	424
511	1	1	1	2013	1	0	public	2	2	425
511	0	0	0	2013	1	0	public	2	2	426
511	0	0	0	2013	1	1	public	2	2	427
511	1	1	1	2013	1	0	public	3	2	428
511	0	0	1	2013	1	0	public	2	2	429
511	1	0	1	2014	1	0	public	2	2	430
511	1	0	0	2013	0	1	private	3	2	431
511	0	1	1	2013	0	0	public	2	3	432
511	1	0	0	2013	1	0	public	2	2	433
511	1	0	0	2013	1	0	public	3	2	434
511	0	1	1	2013	1	1	public	2	3	435
511	0	0	0	2013	1	0	public	2	3	436
511	0	0	0	2013	1	0	public	2	2	437
511	1	1	1	2013	1	0	public	2	2	438
511	1	0	0	2013	1	1	public	2	2	439
511	0	0	0	2013	1	0	public	2	3	440
511	1	0	0	2014	1	0	public	2	2	441
511	0	0	0	2013	1	1	public	2	3	442
511	1	1	1	2013	1	1	public	2	2	443
511	0	0	1	2013	1	1	public	2	3	444
511	1	0	1	2013	1	0	public	3	2	445
511	0	0	0	2013	1	1	public	2	2	446
511	0	0	1	2013	1	1	public	2	4	447
511	1	0	0	2013	1	0	private	2	2	448
511	1	0	1	2013	1	0	public	3	2	449
511	0	0	1	2013	1	1	public	2	4	450
511	1	0	0	2013	1	1	public	3	2	451
511	0	0	0	2013	1	1	public	3	3	452
511	1	1	1	2013	1	0	public	2	4	453
511	0	1	1	2013	1	1	public	2	2	454
511	1	1	1	2014	1	1	public	2	2	455
511	1	0	1	2014	1	0	public	3	2	456
511	1	1	1	2014	1	1	public	2	2	457
511	1	0	0	2013	0	1	public	2	2	458
511	1	0	0	2013	1	0	public	1	2	459
511	1	0	1	2013	1	0	public	1	2	460
511	1	0	0	2013	1	1	public	2	3	461
511	1	0	1	2013	1	0	public	2	2	462
511	1	1	1	2014	1	1	public	2	2	463
511	1	0	0	2013	0	1	public	3	3	464
511	1	0	0	2014	1	1	public	2	2	465
511	0	0	0	2013	1	0	public	2	3	466
511	1	0	0	2013	1	0	public	1	2	467
511	1	0	1	2013	1	0	public	2	2	468
511	0	1	1	2013	1	0	public	2	3	469
511	0	0	0	2013	1	1	private	3	3	470
511	1	0	0	2014	1	0	public	3	2	471
511	1	1	1	2013	1	0	public	2	2	472
511	1	1	1	2014	1	0	public	1	2	473
511	0	0	1	2013	1	0	public	2	4	474
511	1	1	1	2014	1	0	public	2	2	475
511	1	0	1	2014	1	1	public	3	2	476
511	1	1	1	2013	1	1	public	2	1	477
511	0	0	1	2014	1	1	private	2	3	478
511	1	0	1	2014	0	0	public	2	2	479
511	1	0	0	2014	1	0	public	3	2	480
511	1	0	1	2014	1	1	private	2	1	481
511	0	0	1	2013	1	0	public	2	2	482
511	0	0	0	2014	1	1	public	2	3	483
511	0	0	0	2013	0	1	public	2	2	484
511	1	0	1	2014	1	0	public	3	3	485
511	1	0	1	2014	1	1	public	3	2	486
511	1	0	0	2013	1	1	public	2	2	487
511	1	0	0	2013	1	1	public	3	2	488
511	0	0	0	2014	1	1	public	3	3	489
511	1	0	0	2014	0	0	public	3	3	490
511	1	1	1	2014	0	0	public	3	3	491
511	1	0	0	2013	1	0	public	3	2	492
511	0	1	1	2014	1	0	public	2	3	493
511	0	0	0	2014	0	0	private	3	4	494
511	0	0	1	2014	1	1	public	3	4	495
511	0	0	0	2013	1	1	public	2	2	496
511	1	1	1	2014	1	1	private	2	2	497
511	1	0	0	2014	1	0	public	2	2	498
511	1	1	1	2014	1	0	public	2	2	499
511	1	1	1	2014	1	1	public	2	3	500
511	1	0	0	2014	1	0	public	2	2	501
511	1	0	0	2014	1	1	public	2	3	502
511	1	0	0	2014	1	0	public	2	2	503
511	0	0	1	2014	1	1	private	3	3	504
511	0	0	0	2014	1	0	public	3	2	505
511	0	0	0	2014	1	1	private	3	4	506
511	1	1	1	2014	1	0	public	2	1	507
511	1	0	0	2014	1	0	public	2	2	508
511	1	0	1	2014	1	1	public	3	2	509
511	1	1	1	2014	1	1	public	2	2	510
511	1	0	1	2014	1	0	public	3	2	511
511	1	1	1	2014	1	0	public	2	2	512
511	0	1	1	2014	1	0	public	2	2	513
511	1	1	1	2014	1	0	public	2	3	514
511	1	1	1	2014	1	1	public	2	2	515
511	1	1	0	2014	1	1	public	2	2	516
511	1	0	1	2014	1	0	public	2	2	517
511	0	0	0	2014	1	0	public	1	3	518
511	1	0	0	2014	1	1	public	2	2	519
511	0	0	0	2014	1	1	public	1	2	520
511	1	1	0	2014	1	1	private	3	2	521
511	1	1	1	2014	1	1	public	2	3	522
511	1	0	1	2014	0	1	public	2	3	523
511	1	0	0	2014	1	1	public	0	3	524
511	0	1	0	2014	1	1	public	2	2	525
511	1	0	1	2014	1	0	public	2	1	526
511	0	1	1	2013	1	0	public	2	2	527
511	0	1	0	2014	1	0	public	2	4	528
511	0	1	0	2014	1	0	public	2	2	529
511	1	0	1	2014	1	0	public	2	2	530
511	0	1	0	2014	1	0	public	2	3	531
511	1	1	1	2014	1	1	private	2	3	532
511	1	0	1	2014	1	1	public	2	2	533
511	1	0	1	2014	1	0	public	2	2	534
511	0	0	1	2014	1	0	public	2	3	535
511	1	0	0	2014	1	1	private	2	2	536
511	0	0	1	2014	1	0	public	2	2	537
511	0	1	0	2014	1	1	public	2	2	538
511	0	0	0	2014	1	1	public	2	2	539
511	1	0	1	2014	1	0	public	2	1	540
511	1	0	0	2014	1	0	public	2	2	541
511	0	0	0	2014	1	1	public	2	3	542
511	0	0	0	2014	1	1	public	2	3	543
511	0	0	1	2014	1	1	public	2	2	544
511	1	0	1	2014	1	0	public	2	2	545
511	0	0	0	2014	1	1	public	2	2	546
511	1	0	0	2014	1	1	public	2	3	547
511	1	0	0	2014	1	0	public	2	2	548
511	1	0	0	2014	1	0	public	2	3	549
511	1	0	1	2014	1	1	public	1	3	550
511	0	0	1	2014	1	0	public	2	2	551
511	0	0	1	2014	1	0	public	3	2	552
511	0	0	0	2014	1	1	private	3	2	553
511	1	0	1	2014	1	0	public	2	2	554
511	1	1	1	2014	1	0	public	2	2	555
511	1	1	1	2014	1	0	public	2	2	556
511	1	0	1	2014	1	1	public	1	2	557
511	1	0	1	2014	1	0	public	2	3	558
511	1	1	0	2014	0	1	public	2	2	559
511	1	0	1	2014	1	1	public	2	2	560
511	1	0	0	2015	1	0	public	3	2	561
511	1	0	0	2015	1	1	private	3	2	562
511	0	0	1	2014	1	0	public	2	4	563
511	0	0	1	2014	1	0	public	2	3	564
511	1	0	1	2015	1	1	public	2	2	565
511	1	0	0	2015	1	0	public	2	2	566
511	1	0	1	2014	1	0	public	2	2	567
511	1	0	0	2014	1	1	public	2	2	568
511	1	1	1	2014	1	1	public	2	2	569
511	1	0	1	2015	0	1	private	3	3	570
511	0	0	0	2015	1	0	public	2	2	571
511	1	0	0	2014	1	1	public	2	2	572
511	1	0	1	2015	1	1	private	2	2	573
511	1	0	0	2015	1	1	public	2	2	574
511	0	0	0	2015	1	0	private	2	3	575
511	1	0	0	2015	1	1	public	3	2	576
511	1	0	0	2015	1	1	public	2	2	577
511	1	0	1	2015	1	1	public	2	1	578
511	1	0	1	2014	1	1	public	2	3	579
511	0	0	1	2014	1	0	public	2	3	580
511	1	0	1	2014	1	0	public	2	2	581
511	1	0	0	2014	1	1	public	2	4	582
511	1	0	0	2015	1	0	public	2	2	583
511	1	0	1	2015	1	0	public	2	1	584
511	0	0	0	2015	1	1	private	2	3	585
511	0	0	0	2015	1	1	public	2	3	586
511	1	0	1	2014	1	0	public	3	3	587
511	1	0	1	2015	1	1	public	2	4	588
511	1	0	1	2015	1	1	private	3	2	589
511	0	0	1	2015	1	1	public	2	2	590
511	1	0	1	2015	1	1	public	2	2	591
511	0	0	1	2014	1	1	public	3	2	592
511	0	0	0	2014	1	0	public	2	2	593
511	0	0	0	2015	1	0	public	1	3	594
511	1	0	0	2015	1	1	public	2	2	595
511	1	0	0	2015	1	1	public	2	2	596
511	1	0	1	2015	1	0	public	2	2	597
511	0	0	0	2015	1	0	public	2	2	598
511	0	0	1	2015	1	1	public	2	3	599
511	0	0	1	2015	1	0	public	2	3	600
511	0	0	1	2015	1	1	public	2	3	601
511	0	0	1	2015	1	1	public	3	2	602
511	1	0	0	2015	1	0	public	3	2	603
511	1	0	0	2015	1	1	public	2	2	604
511	1	0	1	2015	1	0	private	3	2	605
511	0	0	1	2015	1	1	public	2	2	606
511	0	0	0	2015	1	0	public	2	3	607
511	1	0	0	2015	1	0	public	2	2	608
511	0	0	0	2015	1	1	private	2	3	609
511	1	0	0	2015	1	1	private	2	3	610
511	1	0	1	2015	1	1	private	2	2	611
511	1	0	0	2015	1	1	public	2	2	612
511	1	0	1	2015	1	1	public	2	2	613
511	0	0	0	2015	0	1	private	2	3	614
511	1	0	0	2014	1	1	public	2	2	615
511	0	0	1	2014	0	1	public	1	3	616
511	1	0	1	2015	1	0	public	2	2	617
511	1	0	1	2015	1	0	public	3	3	618
511	0	1	1	2015	1	1	public	2	2	619
511	1	0	1	2015	1	0	public	2	2	620
511	1	0	1	2014	1	1	private	2	2	621
511	0	0	0	2015	1	0	public	2	3	622
511	1	0	1	2015	1	1	public	3	3	623
511	1	0	1	2015	1	1	public	2	2	624
511	0	1	1	2015	1	0	public	2	3	625
511	0	0	0	2015	1	1	public	3	2	626
511	0	1	1	2015	1	1	public	2	3	627
511	1	0	1	2015	1	1	public	3	2	628
511	0	0	0	2015	1	1	public	2	4	629
511	1	1	1	2015	1	0	public	2	2	630
511	0	0	0	2015	1	1	public	3	2	631
511	1	0	1	2015	1	1	public	2	2	632
511	1	0	1	2015	1	0	public	2	2	633
511	1	0	0	2015	1	1	public	2	3	634
511	1	0	0	2015	1	1	public	3	2	635
511	0	0	1	2015	1	0	private	2	3	636
511	0	0	1	2015	1	0	public	2	3	637
511	1	0	0	2015	1	1	public	2	2	638
511	1	1	1	2015	1	0	private	3	2	639
511	0	0	1	2015	1	1	public	2	3	640
511	0	0	0	2015	1	1	public	2	2	641
511	1	0	1	2015	1	1	public	2	4	642
511	1	0	1	2015	1	0	public	2	2	643
511	1	0	0	2015	1	0	private	3	3	644
511	0	0	0	2015	1	1	public	2	3	645
511	1	0	1	2015	1	0	public	2	2	646
511	1	0	0	2015	1	0	public	2	2	647
511	0	0	0	2015	1	0	public	2	2	648
511	1	0	1	2015	1	0	public	2	2	649
511	1	0	0	2015	1	0	public	3	3	650
511	1	0	1	2015	0	0	public	2	1	651
511	0	0	1	2015	1	1	public	3	3	652
511	1	0	0	2015	1	0	public	2	2	653
511	1	1	1	2015	1	0	public	3	2	654
511	0	0	1	2015	1	1	public	2	2	655
511	0	0	1	2015	1	0	public	2	3	656
511	1	0	1	2015	0	1	private	2	4	657
511	0	0	0	2015	1	1	public	3	4	658
511	0	0	0	2015	1	0	private	2	3	659
511	0	0	0	2015	1	0	public	2	3	660
511	1	0	1	2015	1	0	public	2	3	661
511	0	0	0	2015	1	0	public	3	3	662
511	0	0	1	2015	1	0	private	2	3	663
511	1	0	0	2015	1	1	private	2	2	664
511	0	0	1	2015	1	0	public	2	3	665
511	1	1	1	2016	1	0	public	2	2	666
511	0	0	0	2015	1	1	public	2	3	667
511	1	0	0	2015	1	0	public	2	3	668
511	1	0	1	2015	1	1	private	2	3	669
511	1	0	0	2015	0	1	private	2	3	670
511	1	0	0	2016	0	1	public	2	2	671
511	1	0	0	2015	1	1	public	3	2	672
511	0	0	1	2015	1	0	public	2	2	673
511	0	0	0	2016	1	1	public	2	3	674
511	0	0	0	2015	1	0	public	2	3	675
511	0	0	1	2015	1	0	private	2	3	676
511	1	0	1	2015	1	0	public	0	2	677
511	1	0	0	2015	1	0	public	3	2	678
511	1	0	1	2015	1	0	private	2	2	679
511	0	0	0	2015	1	1	public	2	2	680
511	0	0	1	2015	1	0	public	2	3	681
511	0	0	0	2016	1	0	public	2	2	682
511	0	0	1	2015	1	1	private	3	3	683
511	0	0	0	2015	0	1	public	2	2	684
511	1	0	0	2015	1	1	public	2	2	685
511	0	0	1	2015	1	0	public	3	4	686
511	0	0	0	2015	1	0	public	2	3	687
511	1	0	1	2015	1	0	public	2	2	688
511	0	0	0	2015	1	0	public	2	2	689
511	1	0	1	2016	1	0	public	3	2	690
511	1	0	0	2015	1	1	public	2	3	691
511	0	0	0	2016	1	1	public	3	4	692
511	0	0	1	2015	1	1	public	2	2	693
511	1	0	1	2016	1	0	public	2	2	694
511	1	0	0	2015	1	1	public	2	2	695
511	1	0	1	2015	1	0	private	2	2	696
511	0	0	1	2015	1	0	public	2	2	697
511	1	0	0	2015	1	1	public	2	2	698
511	1	0	1	2015	1	0	public	2	2	699
511	1	0	1	2015	1	0	public	2	2	700
511	0	0	0	2017	1	0	public	3	3	701
511	1	0	1	2016	1	1	public	2	2	702
511	0	0	1	2016	1	0	public	2	3	703
511	1	0	0	2016	1	0	public	1	2	704
511	1	0	0	2016	1	0	public	2	1	705
511	1	0	1	2016	1	1	public	3	3	706
511	0	0	1	2016	1	0	private	2	3	707
511	1	0	0	2015	1	1	public	2	2	708
511	1	0	0	2016	1	1	public	3	2	709
511	1	0	1	2015	1	0	public	2	2	710
511	0	0	1	2016	1	0	public	2	4	711
511	0	0	1	2015	1	1	public	3	2	712
511	1	0	1	2016	1	1	public	3	1	713
511	1	0	0	2015	1	0	public	3	2	714
511	0	0	0	2015	1	0	public	2	4	715
511	1	0	0	2016	1	0	public	3	2	716
511	1	0	0	2016	1	1	public	2	3	717
511	0	0	1	2016	1	0	public	3	3	718
511	0	1	1	2016	1	0	private	0	4	719
511	1	0	1	2016	1	0	public	0	2	720
511	0	0	1	2015	1	0	public	2	2	721
511	0	0	0	2016	1	0	public	2	3	722
511	1	0	0	2015	1	1	public	2	2	723
511	1	0	1	2016	1	0	public	3	2	724
511	1	0	1	2016	1	1	private	3	3	725
511	1	1	1	2016	0	0	public	2	2	726
511	1	0	1	2016	1	0	public	2	2	727
511	0	0	0	2016	0	0	public	3	4	728
511	0	0	0	2016	0	1	public	2	3	729
511	1	1	1	2016	1	0	public	2	1	730
511	1	0	0	2016	1	0	public	3	2	731
511	1	0	0	2016	1	0	public	2	1	732
511	0	1	1	2015	1	0	public	2	2	733
511	0	0	1	2015	1	0	public	2	2	734
511	0	0	0	2016	1	0	public	2	2	735
511	0	0	1	2016	1	0	public	2	4	736
511	0	0	0	2016	1	1	public	2	4	737
511	0	0	0	2016	1	1	public	3	3	738
511	0	0	1	2016	1	0	public	2	3	739
511	0	0	0	2016	1	1	public	2	4	740
511	0	0	0	2016	1	0	private	2	2	741
511	1	0	0	2016	1	1	public	2	2	742
511	0	0	1	2016	1	0	public	2	3	743
511	1	0	1	2015	1	1	public	3	3	744
511	1	0	0	2016	1	0	public	2	2	745
511	1	0	0	2016	1	0	public	2	4	746
511	1	0	0	2016	1	1	public	3	2	747
511	1	1	1	2016	1	0	public	2	2	748
511	0	0	0	2016	1	1	public	2	2	749
511	0	0	0	2015	1	0	public	2	3	750
511	1	0	0	2016	1	1	public	2	3	751
511	1	0	1	2016	1	0	public	2	2	752
511	1	0	0	2016	0	1	public	2	2	753
511	1	0	0	2016	1	1	private	0	2	754
511	0	0	0	2016	1	1	private	3	2	755
511	0	0	0	2016	1	1	public	2	3	756
511	1	0	0	2016	1	0	public	2	2	757
511	0	1	1	2016	1	0	public	2	3	758
511	1	0	0	2016	1	0	public	2	3	759
511	1	0	1	2016	1	0	public	2	1	760
511	0	0	0	2016	1	0	public	2	2	761
511	1	0	0	2016	1	1	public	2	2	762
511	0	0	1	2016	1	0	public	0	4	763
511	1	1	0	2016	1	1	public	2	2	764
511	1	0	0	2016	1	0	private	3	2	765
511	0	0	0	2016	0	0	public	0	3	766
511	0	0	0	2016	1	0	public	2	3	767
511	0	0	0	2016	1	0	private	2	3	768
511	0	0	1	2016	1	1	public	2	3	769
511	0	0	1	2016	1	1	public	2	2	770
511	1	0	0	2016	1	0	private	2	2	771
511	1	0	1	2016	1	0	public	2	3	772
511	1	0	0	2016	1	0	public	2	2	773
511	1	0	0	2016	1	1	private	2	3	774
511	0	0	0	2016	1	0	public	2	2	775
511	0	0	0	2016	1	0	public	2	2	776
511	0	0	0	2016	1	0	public	2	4	777
511	1	0	1	2016	0	0	public	2	2	778
511	0	0	1	2016	1	1	public	2	2	779
511	0	0	0	2016	1	0	public	2	3	780
511	1	0	0	2016	1	1	private	2	2	781
511	1	0	0	2016	1	0	public	2	3	782
511	1	0	1	2016	1	0	public	2	2	783
511	0	0	0	2016	1	0	public	2	2	784
511	0	0	1	2016	1	0	public	0	2	785
511	1	0	0	2017	0	0	public	2	2	786
511	0	0	0	2016	1	0	public	2	2	787
511	1	0	0	2017	1	1	private	3	3	788
511	0	0	1	2016	1	1	public	2	2	789
511	1	0	1	2016	1	0	public	2	3	790
511	0	0	1	2016	0	1	private	2	2	791
511	1	0	1	2016	1	0	private	2	2	792
511	0	1	1	2016	0	0	public	2	3	793
511	1	0	1	2016	1	0	public	2	2	794
511	0	0	1	2016	1	0	public	2	3	795
511	1	0	0	2016	1	1	public	2	2	796
511	1	0	0	2016	1	0	public	2	2	797
511	1	0	1	2017	1	0	public	2	3	798
511	0	0	1	2016	1	0	public	2	2	799
511	1	0	1	2016	1	1	public	2	1	800
511	0	0	0	2016	1	0	public	2	3	801
511	0	0	1	2016	1	1	public	2	2	802
511	1	0	1	2016	1	1	public	2	2	803
511	1	0	0	2016	1	1	public	2	2	804
511	0	0	1	2016	0	1	private	2	3	805
511	1	0	1	2016	1	1	public	2	3	806
511	1	0	0	2016	0	0	public	3	2	807
511	0	0	0	2016	0	1	public	2	4	808
511	1	0	0	2016	1	1	private	2	3	809
511	1	0	1	2016	1	0	public	3	4	810
511	1	0	1	2017	1	1	public	2	2	811
511	1	1	1	2017	1	0	private	2	2	812
511	0	0	1	2016	1	1	public	2	3	813
511	1	0	0	2016	1	0	public	2	2	814
511	0	1	1	2016	0	0	public	2	3	815
511	1	0	0	2016	0	1	public	2	2	816
511	1	0	1	2016	1	1	public	2	1	817
511	0	0	0	2017	0	1	private	2	3	818
511	0	0	0	2017	1	1	public	2	3	819
511	1	0	0	2017	1	0	public	2	2	820
511	1	0	0	2016	1	0	private	2	3	821
511	1	0	0	2017	1	0	public	2	3	822
511	1	1	1	2016	1	1	private	3	2	823
511	0	0	0	2016	0	1	private	2	4	824
511	1	0	1	2017	1	1	public	2	3	825
511	0	0	0	2016	1	0	public	0	3	826
511	1	0	1	2016	1	0	public	2	2	827
511	1	0	1	2016	1	1	public	2	2	828
511	1	0	1	2017	1	1	public	2	2	829
511	0	0	0	2016	1	0	public	2	2	830
511	1	0	0	2017	0	1	public	3	2	831
511	0	0	1	2016	1	1	private	2	3	832
511	1	0	0	2017	1	1	public	2	2	833
511	1	0	0	2016	1	0	public	2	2	834
511	0	0	1	2016	1	0	public	2	2	835
511	0	0	1	2016	1	1	private	2	3	836
511	0	0	0	2017	1	0	public	2	3	837
511	1	0	0	2017	1	0	public	3	2	838
511	1	0	0	2017	1	1	public	2	2	839
511	1	0	0	2017	1	0	public	2	2	840
511	1	0	1	2017	1	1	public	0	2	841
511	1	0	1	2017	1	1	public	2	3	842
511	1	0	0	2017	0	0	public	2	1	843
511	1	0	0	2017	1	1	public	2	2	844
511	1	0	0	2016	0	1	public	2	3	845
511	1	0	0	2017	1	1	public	3	2	846
511	0	0	1	2016	1	1	public	2	3	847
511	0	0	1	2016	1	1	public	2	3	848
511	1	0	0	2016	1	0	private	3	2	849
511	1	0	1	2017	0	1	public	2	2	850
511	0	0	0	2017	1	0	public	2	2	851
511	1	0	0	2017	0	1	public	2	2	852
511	0	0	1	2017	1	0	public	2	4	853
511	1	0	0	2017	1	1	private	2	2	854
511	1	0	1	2017	1	0	public	2	2	855
511	1	0	1	2017	1	1	public	2	1	856
511	1	1	1	2017	0	0	public	2	2	857
511	1	0	0	2016	1	1	private	3	3	858
511	1	0	0	2017	1	0	public	2	2	859
511	0	0	0	2017	1	0	public	2	4	860
511	1	0	1	2017	1	1	public	3	2	861
511	0	0	0	2017	1	1	public	2	3	862
511	1	0	1	2016	1	0	public	2	2	863
511	1	1	1	2017	1	1	private	3	2	864
511	0	0	0	2016	1	1	public	2	2	865
511	0	0	1	2016	1	0	public	2	3	866
511	1	0	0	2016	1	0	public	2	2	867
511	0	0	0	2016	1	1	public	2	3	868
511	1	0	0	2017	0	0	public	2	2	869
511	0	0	1	2017	1	0	public	2	3	870
511	0	0	0	2017	1	0	public	2	2	871
511	0	0	1	2017	1	0	public	2	3	872
511	0	0	1	2017	1	0	public	2	2	873
511	0	0	1	2017	1	0	public	2	2	874
511	0	0	1	2017	1	1	public	2	3	875
511	0	0	0	2017	1	1	private	2	2	876
511	0	0	0	2016	1	0	public	2	3	877
511	1	0	1	2017	1	1	public	2	2	878
511	0	0	0	2017	1	1	public	2	3	879
511	0	0	0	2017	1	1	public	2	3	880
511	0	0	1	2016	1	1	public	2	3	881
511	1	0	0	2017	0	1	public	3	3	882
511	1	0	0	2017	0	0	public	3	3	883
511	1	0	0	2017	1	1	public	3	2	884
511	1	0	0	2017	1	0	public	2	2	885
511	1	0	0	2017	1	0	public	2	2	886
511	1	0	0	2017	1	1	public	3	2	887
511	1	0	1	2017	0	0	public	2	2	888
511	1	0	1	2017	0	0	private	2	2	889
511	1	0	0	2017	0	0	public	2	2	890
511	1	0	0	2017	0	1	private	3	3	891
511	1	0	0	2017	1	1	public	2	2	892
511	0	0	1	2016	1	1	public	2	2	893
511	1	0	0	2017	1	1	public	2	3	894
511	1	0	1	2017	1	0	public	2	2	895
511	1	0	1	2017	0	0	private	2	2	896
511	0	0	0	2017	1	1	public	2	3	897
511	0	0	0	2017	0	0	public	2	3	898
511	1	1	1	2017	1	0	public	2	4	899
511	1	0	0	2017	1	0	private	2	2	900
511	1	0	0	2017	1	0	public	2	2	901
511	1	0	1	2017	1	1	public	2	2	902
511	1	0	0	2017	0	1	private	3	3	903
511	1	0	0	2017	1	0	public	2	2	904
511	1	0	0	2017	0	1	public	0	3	905
511	0	0	0	2017	1	1	public	1	4	906
511	0	0	1	2017	1	0	public	2	3	907
511	1	0	0	2017	0	1	public	3	3	908
511	1	0	1	2017	1	1	public	2	2	909
511	1	0	1	2017	1	0	public	2	2	910
511	0	0	0	2017	0	1	public	2	3	911
511	1	0	0	2017	0	0	public	2	2	912
511	1	0	0	2017	1	0	public	2	2	913
511	1	0	0	2017	1	1	private	3	2	914
511	0	0	0	2017	1	0	public	2	2	915
511	1	0	1	2017	1	1	public	2	2	916
511	1	0	0	2017	0	1	public	2	1	917
511	1	0	1	2017	0	0	public	2	2	918
511	1	0	0	2017	1	0	public	2	1	919
511	0	0	0	2017	1	0	public	2	2	920
511	0	0	1	2017	0	0	public	2	2	921
511	0	1	1	2017	1	0	public	2	2	922
511	0	0	0	2017	1	0	public	2	3	923
511	1	0	1	2017	1	0	private	2	3	924
511	0	0	1	2017	1	0	public	2	2	925
511	0	0	0	2017	1	0	public	2	2	926
511	1	0	0	2017	1	0	public	2	3	927
511	1	0	1	2017	1	0	private	2	3	928
511	1	0	1	2017	0	0	public	3	2	929
511	0	0	1	2017	1	1	public	2	3	930
511	1	0	0	2017	0	1	public	2	2	931
511	0	0	0	2017	1	1	public	2	2	932
511	1	0	1	2017	1	0	public	2	2	933
511	1	0	1	2017	1	1	public	2	4	934
511	1	0	1	2017	1	0	public	2	2	935
511	0	0	0	2017	1	1	private	3	4	936
511	1	0	1	2017	0	1	public	2	2	937
511	1	0	1	2017	1	0	public	3	2	938
511	1	0	0	2017	1	0	public	2	2	939
511	1	0	0	2017	1	0	public	2	2	940
511	1	0	0	2017	1	0	public	3	2	941
511	1	0	1	2017	1	1	public	2	2	942
511	1	0	1	2017	1	1	private	2	4	943
511	1	0	0	2017	0	0	public	3	2	944
511	1	0	0	2017	1	1	public	3	3	945
511	0	0	0	2017	0	0	public	2	3	946
511	1	1	1	2017	1	1	private	2	2	947
511	0	0	0	2017	1	1	public	2	3	948
511	0	0	0	2017	1	1	public	2	3	949
511	0	0	0	2017	1	0	public	1	2	950
511	1	0	0	2017	0	0	public	2	1	951
511	1	0	0	2017	0	1	private	2	2	952
511	0	0	1	2017	0	1	public	2	2	953
511	1	0	0	2017	1	0	public	2	2	954
511	1	0	0	2017	1	0	public	2	3	955
511	1	0	1	2017	1	1	private	3	2	956
511	0	0	0	2017	1	0	public	2	2	957
511	0	0	1	2017	1	0	public	2	4	958
511	0	0	0	2017	1	1	public	3	3	959
511	0	0	1	2017	1	0	public	2	2	960
511	1	1	1	2017	1	0	public	2	1	961
511	0	0	0	2017	1	1	private	2	3	962
511	1	0	0	2017	1	0	public	3	2	963
511	0	0	1	2017	1	0	public	2	3	964
511	1	0	1	2017	0	0	public	2	1	965
511	1	0	0	2017	1	1	private	3	3	966
511	1	0	0	2017	1	0	public	2	2	967
511	1	0	1	2017	0	0	public	2	3	968
511	0	0	1	2017	1	0	private	2	2	969
511	0	0	1	2017	1	1	private	2	3	970
511	1	0	1	2017	1	0	public	2	2	971
511	1	0	1	2017	1	0	public	2	1	972
511	1	0	0	2017	0	1	private	3	2	973
511	1	0	1	2017	1	0	public	2	3	974
511	0	0	0	2017	0	1	private	2	3	975
511	0	0	1	2017	1	0	public	2	3	976
511	1	0	0	2017	1	0	private	3	3	977
511	0	0	0	2017	1	1	private	3	4	978
511	1	0	1	2017	1	0	public	3	2	979
511	1	0	1	2017	1	1	public	2	2	980
511	0	0	0	2017	1	1	private	2	2	981
511	1	0	1	2017	1	1	public	1	3	982
511	1	0	1	2017	0	1	public	2	4	983
511	1	0	0	2017	0	0	public	3	2	984
511	1	0	1	2017	1	0	public	2	2	985
511	1	0	0	2017	1	1	private	3	2	986
511	1	0	0	2017	0	0	public	2	2	987
511	1	0	1	2017	1	1	public	2	3	988
512	0	0	0	2010	1	1	private	2	2	989
512	1	0	0	2010	1	0	public	3	2	990
512	1	0	1	2010	1	1	public	2	2	991
512	1	0	0	2010	1	0	public	2	2	992
512	0	0	1	2010	1	1	public	2	2	993
512	1	0	1	2010	1	0	public	3	3	994
512	1	1	1	2010	1	0	public	1	3	995
512	1	0	0	2010	1	0	public	2	2	996
512	1	0	1	2010	1	1	public	2	2	997
512	1	0	0	2010	0	0	public	2	2	998
512	1	0	0	2010	1	0	public	2	2	999
512	1	0	0	2010	1	1	public	2	2	1000
512	1	0	1	2010	1	0	public	2	2	1001
512	1	1	1	2010	1	0	public	2	1	1002
512	0	0	0	2010	1	0	public	3	2	1003
512	1	0	0	2010	1	0	public	2	2	1004
512	1	0	0	2010	1	0	public	3	2	1005
512	0	1	1	2010	1	0	public	2	4	1006
512	1	0	0	2010	1	0	public	2	2	1007
512	1	0	1	2010	1	0	public	2	2	1008
512	1	0	0	2010	0	0	public	1	2	1009
512	1	0	0	2010	1	1	private	2	2	1010
512	1	0	0	2010	1	1	private	2	2	1011
512	1	0	0	2010	1	0	public	2	2	1012
512	1	0	0	2010	1	0	public	3	2	1013
512	0	0	0	2010	1	1	public	3	3	1014
512	0	0	0	2010	1	1	public	1	3	1015
512	0	0	0	2010	1	0	public	2	3	1016
512	0	0	0	2010	1	0	public	2	2	1017
512	0	0	0	2010	1	1	public	2	2	1018
512	1	0	1	2010	1	0	public	2	2	1019
512	0	0	0	2010	1	0	public	2	4	1020
512	0	0	1	2010	1	0	public	2	2	1021
512	0	0	0	2010	1	0	public	2	3	1022
512	0	0	0	2010	1	0	public	3	2	1023
512	0	0	1	2010	1	1	public	2	2	1024
512	0	0	0	2010	1	0	private	3	3	1025
512	1	0	1	2010	1	0	private	2	2	1026
512	0	0	0	2010	1	1	public	2	4	1027
512	1	0	1	2010	1	0	public	2	2	1028
512	1	0	1	2010	1	1	public	2	4	1029
512	1	0	0	2010	1	0	public	2	2	1030
512	1	0	0	2010	1	0	private	2	2	1031
512	1	1	1	2010	0	0	public	2	2	1032
512	1	0	0	2010	1	0	public	2	2	1033
512	1	0	0	2010	1	0	public	2	2	1034
512	0	0	0	2010	1	0	public	2	2	1035
512	0	0	0	2010	1	0	public	2	2	1036
512	1	0	0	2010	0	0	private	2	2	1037
512	1	0	1	2010	1	0	public	2	2	1038
512	1	1	1	2010	1	1	public	2	2	1039
512	0	0	0	2010	1	0	public	1	3	1040
512	1	0	0	2010	1	0	public	2	2	1041
512	0	1	1	2010	1	1	public	2	3	1042
512	1	0	0	2010	1	0	public	2	2	1043
512	1	0	0	2010	1	1	private	3	2	1044
512	1	0	1	2010	1	0	public	2	2	1045
512	1	0	0	2010	1	1	public	3	2	1046
512	1	0	0	2010	1	0	public	2	3	1047
512	1	0	1	2010	1	0	public	3	2	1048
512	1	0	0	2010	0	1	private	3	2	1049
512	1	0	1	2010	1	1	private	2	2	1050
512	0	0	0	2010	1	0	public	2	3	1051
512	1	0	0	2010	0	1	private	3	2	1052
512	0	0	0	2010	1	1	public	1	2	1053
512	1	0	0	2010	1	0	public	1	2	1054
512	0	0	0	2010	1	1	public	2	2	1055
512	0	0	0	2010	1	0	public	2	2	1056
512	0	0	1	2010	1	0	public	2	2	1057
512	1	0	1	2010	1	0	public	2	3	1058
512	0	0	0	2010	1	1	public	2	2	1059
512	1	0	1	2010	1	1	public	2	2	1060
512	1	0	1	2010	1	1	public	3	2	1061
512	1	0	0	2011	1	0	public	2	2	1062
512	1	0	0	2010	1	0	public	2	2	1063
512	0	0	0	2010	1	1	public	2	3	1064
512	1	0	1	2011	1	1	public	3	2	1065
512	1	0	0	2010	1	1	public	3	3	1066
512	0	0	0	2010	1	0	public	2	3	1067
512	1	0	0	2011	1	1	public	2	2	1068
512	1	0	0	2011	1	1	private	3	2	1069
512	1	0	1	2011	1	0	public	3	2	1070
512	0	0	0	2010	1	1	public	2	3	1071
512	1	0	1	2011	0	0	public	2	2	1072
512	1	0	0	2011	1	1	private	2	2	1073
512	1	0	0	2011	0	0	public	1	2	1074
512	1	0	0	2010	1	0	public	2	2	1075
512	1	0	0	2010	1	0	public	2	2	1076
512	0	0	0	2011	1	0	public	2	3	1077
512	1	0	0	2012	1	1	private	2	2	1078
512	1	0	1	2011	1	1	public	2	2	1079
512	1	0	0	2011	1	1	public	2	2	1080
512	0	0	0	2010	1	0	public	2	3	1081
512	1	0	1	2011	1	0	public	2	3	1082
512	1	0	0	2011	1	1	public	2	2	1083
512	1	0	0	2011	1	1	private	3	3	1084
512	1	0	1	2011	1	0	public	2	2	1085
512	0	0	1	2011	1	1	public	2	3	1086
512	1	0	0	2011	1	0	public	2	2	1087
512	1	0	0	2011	1	0	public	2	2	1088
512	1	0	0	2011	1	1	public	2	2	1089
512	1	0	0	2011	1	0	private	2	2	1090
512	1	0	1	2011	1	1	public	2	2	1091
512	1	0	1	2011	1	0	public	2	2	1092
512	1	0	0	2011	1	1	public	2	2	1093
512	0	0	0	2011	1	0	public	1	3	1094
512	1	0	0	2011	1	0	private	2	2	1095
512	1	0	0	2011	1	1	private	2	2	1096
512	1	0	0	2010	1	0	public	3	2	1097
512	0	0	0	2011	1	0	private	3	2	1098
512	1	0	0	2011	1	0	public	2	2	1099
512	1	0	1	2011	1	0	public	2	2	1100
512	0	0	0	2011	1	0	public	2	2	1101
512	0	0	1	2011	1	0	private	2	3	1102
512	1	0	1	2011	1	0	public	2	2	1103
512	1	0	0	2011	1	1	public	3	2	1104
512	1	1	1	2011	1	1	public	2	2	1105
512	1	0	1	2010	1	1	public	2	4	1106
512	0	0	1	2011	1	0	public	1	2	1107
512	0	0	0	2011	0	0	public	2	2	1108
512	1	0	0	2011	1	0	public	2	2	1109
512	1	0	0	2011	1	1	public	2	2	1110
512	0	0	0	2011	1	1	public	2	2	1111
512	0	0	1	2011	1	1	public	2	3	1112
512	0	0	0	2011	0	0	public	1	2	1113
512	0	0	0	2011	1	0	public	3	3	1114
512	0	0	0	2011	1	0	public	2	2	1115
512	0	0	1	2011	1	0	public	3	2	1116
512	1	0	0	2011	1	1	public	1	2	1117
512	1	1	1	2011	1	0	public	1	2	1118
512	0	0	0	2011	1	0	public	2	3	1119
512	1	0	0	2011	1	1	public	3	2	1120
512	0	0	0	2011	1	0	private	2	3	1121
512	1	0	1	2011	1	1	public	2	2	1122
512	1	0	1	2011	1	1	public	3	2	1123
512	1	0	1	2011	0	0	public	2	2	1124
512	0	0	0	2011	1	1	public	2	2	1125
512	0	0	0	2011	1	0	public	2	3	1126
512	0	0	0	2011	1	1	private	2	3	1127
512	1	0	0	2011	1	0	public	2	2	1128
512	1	1	1	2011	1	0	public	3	2	1129
512	1	0	1	2011	1	0	private	2	2	1130
512	1	0	1	2011	1	1	private	3	2	1131
512	0	0	0	2011	1	0	public	2	2	1132
512	1	0	0	2012	1	1	public	2	2	1133
512	1	0	1	2011	1	1	private	3	3	1134
512	1	0	1	2012	1	0	public	2	2	1135
512	0	0	0	2012	1	1	public	2	3	1136
512	0	0	0	2012	1	1	public	2	2	1137
512	0	0	1	2012	1	0	public	2	3	1138
512	0	0	1	2011	1	1	public	1	3	1139
512	1	0	0	2012	1	0	public	2	2	1140
512	0	0	0	2011	1	0	public	3	2	1141
512	0	0	0	2011	1	0	public	1	3	1142
512	1	0	0	2012	1	0	public	1	1	1143
512	1	0	1	2012	1	0	private	2	2	1144
512	1	0	1	2012	1	0	public	2	3	1145
512	0	0	0	2012	1	0	private	3	2	1146
512	1	0	1	2012	1	1	public	3	2	1147
512	0	1	0	2012	1	0	public	2	3	1148
512	1	0	1	2011	1	0	public	3	2	1149
512	1	0	0	2012	1	1	public	2	2	1150
512	1	1	1	2012	1	0	public	2	2	1151
512	0	0	0	2012	1	0	public	1	3	1152
512	0	1	1	2012	1	0	public	1	2	1153
512	0	0	1	2012	1	0	private	1	2	1154
512	0	0	0	2011	1	0	public	1	2	1155
512	0	0	1	2011	1	1	public	1	2	1156
512	1	1	1	2012	1	0	public	1	2	1157
512	1	0	0	2012	0	0	public	2	2	1158
512	1	0	1	2012	1	0	public	2	2	1159
512	1	0	1	2011	1	0	public	2	2	1160
512	1	0	1	2012	1	0	public	3	2	1161
512	1	0	1	2012	1	0	public	3	3	1162
512	1	1	1	2012	1	1	public	2	2	1163
512	0	0	1	2012	1	0	public	2	2	1164
512	1	0	1	2012	1	0	public	2	2	1165
512	0	0	0	2012	1	1	public	3	3	1166
512	1	0	1	2012	1	1	public	3	2	1167
512	0	0	1	2012	1	1	public	3	2	1168
512	1	0	1	2012	1	1	public	2	2	1169
512	0	0	0	2012	1	1	public	2	3	1170
512	0	0	0	2012	1	1	public	2	2	1171
512	0	0	0	2012	1	0	public	3	3	1172
512	0	0	0	2012	1	0	public	2	2	1173
512	1	0	0	2012	1	1	public	3	2	1174
512	1	0	1	2012	0	0	public	2	2	1175
512	1	1	1	2012	0	1	public	2	2	1176
512	1	0	1	2011	1	0	public	2	2	1177
512	1	0	0	2012	1	0	public	2	2	1178
512	0	0	0	2012	1	0	public	0	3	1179
512	0	0	0	2012	1	0	public	1	2	1180
512	0	0	0	2012	1	1	public	2	4	1181
512	1	0	0	2012	1	0	public	2	3	1182
512	1	0	0	2012	1	0	public	2	2	1183
512	1	1	1	2012	1	0	public	1	2	1184
512	0	0	0	2012	1	1	public	2	3	1185
512	0	1	1	2012	1	0	private	2	2	1186
512	0	0	0	2011	1	1	private	2	2	1187
512	0	0	0	2012	1	1	public	2	3	1188
512	1	1	1	2012	1	0	public	2	3	1189
512	1	0	1	2012	1	0	public	2	1	1190
512	1	0	0	2012	1	0	private	0	2	1191
512	1	0	1	2012	1	0	public	2	1	1192
512	1	0	0	2012	1	1	public	3	2	1193
512	1	0	1	2012	1	1	public	2	2	1194
512	1	0	0	2012	0	1	public	2	2	1195
512	1	0	1	2011	1	0	public	2	2	1196
512	1	0	0	2012	1	1	public	2	2	1197
512	0	0	0	2012	1	1	public	3	2	1198
512	0	0	0	2012	1	1	public	2	2	1199
512	1	0	0	2012	1	0	public	3	2	1200
512	1	0	1	2012	1	0	public	2	2	1201
512	1	0	0	2012	0	0	public	3	2	1202
512	0	0	1	2012	1	0	public	2	3	1203
512	0	0	0	2011	1	0	public	0	4	1204
512	1	0	1	2011	1	0	public	2	2	1205
512	1	1	1	2011	1	0	public	3	2	1206
512	0	0	0	2011	1	1	private	3	3	1207
512	1	0	0	2011	1	1	public	3	2	1208
512	1	0	1	2011	1	1	public	2	2	1209
512	1	0	1	2011	1	0	public	2	2	1210
512	0	0	0	2011	1	1	public	2	3	1211
512	0	0	0	2011	1	0	public	2	2	1212
512	0	0	1	2011	1	0	public	2	3	1213
512	1	0	0	2011	1	1	private	2	2	1214
512	1	0	0	2011	1	0	public	2	2	1215
512	1	0	1	2011	1	0	public	2	2	1216
512	1	0	0	2011	1	0	public	2	2	1217
512	0	0	0	2011	1	1	public	1	3	1218
512	0	0	1	2011	1	0	public	1	2	1219
512	1	0	1	2011	1	0	private	3	2	1220
512	0	0	0	2011	1	1	public	2	3	1221
512	1	1	0	2011	1	1	public	2	4	1222
512	1	0	0	2011	1	1	public	3	2	1223
512	1	0	0	2011	1	0	public	2	2	1224
512	0	0	0	2011	1	0	private	0	3	1225
512	0	0	0	2011	1	0	public	2	3	1226
512	0	0	1	2011	1	0	public	2	3	1227
512	1	1	1	2011	1	0	public	2	2	1228
512	0	0	1	2011	1	1	public	2	2	1229
512	1	0	1	2011	1	1	private	3	2	1230
512	0	0	1	2011	1	0	public	3	2	1231
512	1	0	1	2011	1	0	private	3	2	1232
512	1	0	1	2011	1	0	public	2	2	1233
512	0	0	0	2011	1	1	public	1	3	1234
512	0	0	0	2011	1	0	public	2	4	1235
512	1	0	0	2011	0	0	public	2	2	1236
512	1	0	0	2011	1	0	public	1	2	1237
512	1	0	0	2011	0	0	public	2	2	1238
512	0	0	1	2011	1	0	private	1	2	1239
512	1	0	0	2011	1	1	public	2	2	1240
512	0	0	0	2012	0	0	public	2	2	1241
512	0	0	1	2011	1	0	public	2	2	1242
512	0	0	1	2011	1	0	public	3	3	1243
512	1	0	0	2012	1	1	public	3	2	1244
512	1	0	0	2012	1	0	public	3	2	1245
512	1	0	0	2011	1	1	public	3	2	1246
512	1	0	0	2012	1	0	public	2	2	1247
512	0	0	0	2012	1	0	public	2	3	1248
512	1	0	1	2012	1	0	private	0	2	1249
512	1	0	0	2013	1	1	public	3	2	1250
512	0	0	1	2012	1	0	public	3	2	1251
512	0	1	1	2012	1	0	public	3	2	1252
512	1	0	0	2013	1	0	public	3	2	1253
512	1	0	0	2013	1	1	public	3	2	1254
512	0	0	1	2013	1	1	public	2	3	1255
512	1	0	1	2013	1	1	public	3	2	1256
512	1	0	0	2013	1	0	public	2	2	1257
512	0	0	1	2013	1	1	public	1	2	1258
512	0	1	1	2012	1	0	public	2	2	1259
512	1	0	0	2013	1	1	private	2	2	1260
512	1	0	0	2012	1	1	public	2	2	1261
512	1	0	0	2013	1	1	public	2	2	1262
512	1	0	0	2013	1	0	public	2	2	1263
512	0	0	0	2013	1	0	public	2	3	1264
512	1	0	0	2013	1	0	public	2	2	1265
512	0	0	0	2013	1	0	public	2	3	1266
512	1	0	1	2013	1	0	public	1	4	1267
512	1	0	0	2013	1	0	public	3	1	1268
512	1	0	1	2013	1	1	public	3	2	1269
512	0	0	1	2013	1	1	public	3	3	1270
512	0	0	1	2013	0	1	public	3	3	1271
512	1	0	1	2013	1	1	public	2	2	1272
512	0	0	0	2013	1	1	public	2	2	1273
512	1	1	1	2012	1	0	public	1	2	1274
512	1	0	0	2013	1	0	public	2	2	1275
512	0	0	0	2013	1	1	public	2	3	1276
512	0	0	1	2013	1	1	public	3	2	1277
512	0	0	0	2013	1	1	public	1	3	1278
512	1	0	0	2013	1	0	public	3	2	1279
512	1	0	0	2013	1	1	private	1	2	1280
512	0	1	1	2013	1	0	private	2	2	1281
512	1	0	0	2013	1	0	public	3	2	1282
512	1	1	1	2013	1	0	public	1	4	1283
512	0	0	0	2013	1	0	public	2	4	1284
512	0	0	1	2013	1	0	public	2	2	1285
512	0	0	1	2012	0	0	public	2	2	1286
512	1	0	1	2013	1	0	public	2	2	1287
512	0	0	1	2013	1	0	public	2	2	1288
512	0	0	0	2012	0	0	public	2	2	1289
512	0	0	1	2013	1	1	public	2	2	1290
512	0	0	1	2013	1	0	public	2	2	1291
512	1	0	0	2013	1	1	public	3	2	1292
512	1	0	0	2013	1	0	public	1	1	1293
512	1	0	0	2013	0	0	public	2	3	1294
512	1	0	0	2013	1	0	public	2	2	1295
512	1	0	0	2013	1	0	public	1	2	1296
512	1	0	0	2013	1	1	public	3	3	1297
512	0	0	0	2013	1	0	public	1	3	1298
512	0	0	1	2013	1	0	public	2	2	1299
512	0	0	0	2013	1	1	public	0	3	1300
512	1	0	1	2013	1	0	public	3	2	1301
512	1	0	1	2013	1	0	public	3	2	1302
512	0	1	1	2013	1	1	public	2	3	1303
512	1	0	0	2013	1	1	public	2	1	1304
512	0	0	0	2013	1	0	public	0	4	1305
512	0	0	0	2013	1	0	public	2	3	1306
512	1	0	1	2013	1	0	public	1	3	1307
512	0	0	0	2013	1	0	public	2	3	1308
512	0	1	0	2013	1	0	public	1	3	1309
512	0	0	1	2013	1	1	public	1	2	1310
512	1	0	0	2013	1	0	public	2	2	1311
512	0	0	1	2013	1	1	public	2	3	1312
512	0	0	0	2013	1	0	public	1	2	1313
512	0	0	1	2013	1	1	public	2	2	1314
512	0	0	0	2013	1	0	public	2	2	1315
512	1	1	1	2013	1	0	public	2	2	1316
512	0	0	0	2013	1	0	public	2	2	1317
512	0	0	1	2013	1	0	public	2	3	1318
512	1	0	1	2013	1	1	public	2	2	1319
512	1	0	0	2013	1	0	public	3	2	1320
512	1	0	1	2013	1	0	public	2	1	1321
512	1	0	0	2013	1	0	private	3	2	1322
512	1	0	0	2013	1	1	private	0	3	1323
512	0	0	0	2013	1	0	public	2	3	1324
512	0	0	1	2013	1	0	public	2	3	1325
512	1	1	1	2013	1	1	private	0	1	1326
512	1	0	1	2013	1	0	private	0	1	1327
512	0	0	1	2013	1	0	public	2	3	1328
512	1	0	1	2013	1	1	public	2	2	1329
512	0	0	1	2013	1	0	public	2	3	1330
512	0	0	0	2013	1	1	public	3	3	1331
512	0	0	0	2013	1	1	public	1	2	1332
512	1	0	1	2014	1	1	public	1	3	1333
512	0	0	0	2014	1	0	public	2	2	1334
512	0	0	0	2013	1	0	public	2	3	1335
512	0	0	0	2014	1	1	public	2	3	1336
512	1	0	0	2014	1	0	public	2	3	1337
512	1	1	1	2013	1	1	public	3	2	1338
512	0	0	0	2013	1	1	public	2	4	1339
512	1	0	0	2014	1	0	public	2	2	1340
512	0	0	1	2014	1	0	public	3	2	1341
512	0	0	1	2013	1	0	public	2	3	1342
512	0	0	1	2014	1	0	public	2	4	1343
512	1	0	1	2014	1	0	public	2	2	1344
512	1	0	1	2014	1	0	public	2	2	1345
512	1	0	1	2014	1	1	public	2	2	1346
512	1	0	1	2014	1	1	public	3	2	1347
512	1	0	1	2014	1	0	public	2	2	1348
512	1	0	1	2014	0	1	private	3	3	1349
512	1	0	1	2014	1	1	public	2	2	1350
512	1	0	0	2013	1	0	public	3	2	1351
512	1	0	0	2014	0	1	public	3	2	1352
512	0	0	0	2013	1	0	public	2	2	1353
512	1	0	0	2014	1	0	public	3	2	1354
512	0	0	0	2014	1	1	public	2	3	1355
512	1	0	1	2014	1	1	public	2	3	1356
512	0	0	0	2013	1	0	public	3	2	1357
512	0	1	1	2013	1	0	private	0	4	1358
512	0	0	1	2013	1	1	public	2	2	1359
512	1	0	0	2014	1	0	public	2	3	1360
512	1	0	0	2014	1	1	public	3	2	1361
512	1	0	0	2014	1	1	public	1	2	1362
512	1	0	1	2014	1	1	public	2	2	1363
512	1	0	1	2014	1	0	public	0	2	1364
512	0	0	0	2014	1	1	public	3	3	1365
512	1	0	0	2014	0	0	public	3	3	1366
512	1	1	1	2014	1	0	private	3	2	1367
512	0	0	0	2014	1	0	private	3	2	1368
512	0	0	0	2014	1	0	public	3	2	1369
512	1	0	1	2014	1	0	public	2	2	1370
512	0	0	1	2013	1	0	public	2	2	1371
512	1	0	0	2014	1	1	public	3	2	1372
512	0	0	1	2014	1	0	public	2	2	1373
512	1	0	0	2014	1	1	public	2	2	1374
512	1	0	1	2014	1	1	public	2	2	1375
512	1	0	0	2013	1	0	public	2	2	1376
512	0	0	0	2014	1	0	public	3	3	1377
512	0	0	0	2014	1	1	public	3	2	1378
512	1	0	1	2014	1	1	public	3	2	1379
512	1	0	1	2014	1	0	public	3	2	1380
512	1	0	0	2014	1	1	public	2	2	1381
512	1	0	1	2014	1	1	public	2	2	1382
512	1	0	1	2014	1	1	private	3	3	1383
512	0	0	0	2014	0	1	public	2	2	1384
512	0	0	1	2014	1	1	public	2	2	1385
512	1	0	0	2014	1	1	public	2	2	1386
512	1	0	1	2014	1	0	public	2	3	1387
512	0	0	1	2014	1	0	public	2	2	1388
512	0	0	0	2014	1	0	public	2	2	1389
512	0	0	0	2014	1	1	public	2	2	1390
512	1	0	0	2014	0	1	public	2	3	1391
512	1	0	1	2014	1	1	public	3	2	1392
512	0	0	1	2014	1	0	private	2	2	1393
512	1	0	1	2014	1	0	private	0	2	1394
512	0	1	1	2014	1	0	public	2	3	1395
512	1	0	1	2014	1	0	public	2	2	1396
512	0	0	1	2014	1	0	public	2	3	1397
512	0	1	0	2014	0	1	public	3	4	1398
512	1	0	1	2014	1	0	public	3	2	1399
512	0	0	1	2014	1	0	public	0	4	1400
512	1	0	0	2014	1	0	public	2	2	1401
512	1	0	1	2014	1	0	public	2	2	1402
512	1	0	1	2014	1	0	public	2	3	1403
512	0	0	0	2014	1	1	public	2	3	1404
512	1	0	0	2014	1	1	public	2	2	1405
512	0	0	0	2014	1	1	public	2	2	1406
512	1	0	0	2014	1	1	public	2	2	1407
512	1	0	1	2014	1	1	public	2	1	1408
512	0	1	0	2014	1	0	public	2	3	1409
512	0	0	0	2014	1	1	public	2	3	1410
512	0	0	0	2014	1	0	public	2	3	1411
512	0	0	0	2014	1	1	public	2	3	1412
512	0	0	1	2014	1	0	public	2	4	1413
512	1	0	0	2014	1	1	public	3	2	1414
512	0	1	1	2014	1	0	public	2	3	1415
512	0	0	0	2014	1	1	private	2	4	1416
512	1	0	0	2015	1	0	public	2	2	1417
512	0	0	1	2014	0	0	public	3	3	1418
512	0	0	1	2014	1	0	public	3	4	1419
512	0	0	0	2014	1	1	private	2	4	1420
512	0	0	1	2014	1	1	public	2	3	1421
512	0	0	1	2014	1	0	public	2	3	1422
512	0	0	0	2014	1	1	public	2	3	1423
512	0	0	0	2014	1	1	public	2	4	1424
512	0	0	0	2014	1	1	public	2	3	1425
512	1	0	1	2015	1	1	public	2	2	1426
512	0	0	1	2015	1	1	public	2	3	1427
512	0	0	1	2015	1	0	public	2	3	1428
512	0	0	0	2014	1	1	public	2	2	1429
512	0	0	0	2014	1	1	public	2	3	1430
512	1	0	1	2014	1	1	public	2	2	1431
512	0	0	1	2014	1	0	private	2	3	1432
512	1	0	0	2015	1	0	public	2	2	1433
512	1	0	0	2015	1	1	public	2	1	1434
512	0	0	0	2015	0	0	private	2	4	1435
512	0	0	0	2015	1	0	public	2	3	1436
512	0	0	0	2015	1	1	public	2	3	1437
512	0	1	1	2015	1	0	public	2	3	1438
512	1	0	1	2015	1	0	public	2	3	1439
512	1	0	0	2014	1	1	public	3	2	1440
512	1	0	1	2014	1	0	public	2	2	1441
512	0	0	0	2014	1	0	public	2	4	1442
512	0	0	0	2014	1	0	private	0	3	1443
512	0	0	1	2014	1	0	public	0	4	1444
512	0	0	0	2014	1	1	public	0	2	1445
512	0	0	0	2015	1	1	public	2	3	1446
512	0	0	0	2015	1	0	public	2	3	1447
512	1	0	0	2015	1	0	public	3	2	1448
512	1	1	1	2015	1	0	public	2	2	1449
512	1	0	0	2015	1	0	public	2	2	1450
512	1	0	1	2015	1	0	public	2	2	1451
512	1	0	1	2015	1	1	private	3	2	1452
512	1	0	0	2015	1	0	public	2	2	1453
512	0	0	1	2015	1	0	public	2	3	1454
512	1	0	0	2015	1	1	public	2	2	1455
512	0	0	0	2014	1	1	public	2	4	1456
512	1	0	0	2015	1	0	public	2	2	1457
512	0	1	1	2015	1	0	public	2	2	1458
512	0	0	0	2015	1	1	public	2	2	1459
512	1	0	0	2015	1	1	public	2	2	1460
512	0	1	1	2015	0	1	public	2	3	1461
512	1	1	1	2015	1	0	private	3	2	1462
512	1	0	0	2015	1	0	public	2	2	1463
512	1	0	0	2015	1	0	public	2	2	1464
512	1	0	0	2015	1	1	public	2	3	1465
512	0	0	0	2015	1	0	private	2	3	1466
512	1	0	1	2014	0	0	public	2	2	1467
512	1	0	1	2015	1	1	public	2	2	1468
512	1	0	0	2015	1	1	public	2	2	1469
512	1	0	1	2015	1	1	public	2	2	1470
512	1	0	0	2015	0	1	public	2	2	1471
512	0	0	1	2015	1	0	public	2	3	1472
512	1	0	0	2015	1	1	public	2	1	1473
512	0	0	1	2015	0	1	public	2	4	1474
512	0	0	0	2015	0	1	public	2	4	1475
512	1	0	0	2015	1	0	public	2	2	1476
512	1	0	0	2015	1	1	public	2	1	1477
512	0	0	1	2015	1	0	public	2	3	1478
512	0	0	0	2015	1	0	public	2	4	1479
512	0	0	0	2015	1	0	public	2	3	1480
512	1	1	1	2015	1	0	private	2	3	1481
512	1	0	1	2015	1	1	public	2	3	1482
512	1	0	1	2015	0	1	public	2	2	1483
512	0	0	0	2015	1	1	public	2	4	1484
512	0	0	1	2015	1	0	public	2	3	1485
512	0	0	0	2015	1	1	public	2	4	1486
512	0	0	0	2015	1	0	public	2	2	1487
512	0	0	1	2015	0	1	public	2	2	1488
512	0	0	0	2015	1	1	public	2	3	1489
512	1	0	1	2015	0	0	public	2	4	1490
512	0	0	0	2015	1	0	public	2	3	1491
512	0	0	1	2015	1	1	public	2	2	1492
512	0	0	0	2015	1	1	public	2	3	1493
512	1	0	0	2015	1	0	public	2	3	1494
512	1	0	0	2015	1	0	public	2	2	1495
512	0	1	1	2015	1	1	public	2	2	1496
512	0	0	1	2015	1	0	public	0	3	1497
512	0	0	0	2016	1	1	private	3	3	1498
512	1	0	1	2016	1	0	public	2	2	1499
512	0	0	1	2016	1	0	public	0	2	1500
512	1	0	1	2016	1	1	public	2	4	1501
512	1	0	0	2015	1	0	public	2	1	1502
512	1	0	1	2015	1	0	private	3	3	1503
512	1	1	1	2016	1	0	public	3	1	1504
512	0	1	1	2015	1	1	public	2	3	1505
512	0	0	1	2015	1	1	private	2	2	1506
512	0	0	0	2015	1	1	public	2	2	1507
512	0	0	0	2016	1	1	public	2	2	1508
512	1	0	0	2016	1	1	public	3	3	1509
512	1	0	0	2016	1	1	public	2	2	1510
512	1	0	0	2015	1	1	public	2	2	1511
512	0	0	0	2016	1	0	public	2	3	1512
512	0	0	0	2016	1	1	public	2	4	1513
512	0	0	0	2016	1	1	public	2	3	1514
512	1	0	0	2015	1	0	public	2	2	1515
512	0	0	1	2015	1	1	public	2	2	1516
512	1	0	0	2015	1	1	private	2	2	1517
512	1	0	0	2015	1	1	public	2	4	1518
512	1	0	0	2016	1	0	public	2	2	1519
512	1	0	0	2016	1	0	public	3	2	1520
512	1	1	1	2015	1	0	public	2	2	1521
512	1	0	0	2016	1	1	private	0	2	1522
512	0	0	1	2016	1	0	public	2	2	1523
512	1	0	0	2016	1	0	private	2	2	1524
512	1	0	0	2016	1	0	private	3	3	1525
512	0	0	1	2016	1	1	public	2	2	1526
512	0	0	0	2016	1	1	public	1	3	1527
512	1	0	1	2016	1	1	private	2	3	1528
512	1	0	0	2016	1	0	public	2	2	1529
512	1	0	0	2016	1	1	public	2	2	1530
512	1	0	0	2016	1	0	public	2	2	1531
512	0	0	0	2016	1	0	public	2	4	1532
512	0	0	0	2016	1	0	public	2	2	1533
512	0	0	1	2016	1	1	public	2	3	1534
512	0	0	0	2016	1	1	public	2	2	1535
512	1	1	1	2016	1	0	public	2	2	1536
512	1	0	0	2016	1	0	public	2	2	1537
512	1	1	1	2016	1	1	public	2	1	1538
512	1	1	1	2016	1	1	public	0	4	1539
512	1	1	1	2016	1	0	public	2	3	1540
512	0	0	1	2016	1	0	public	2	3	1541
512	1	1	1	2016	1	0	public	2	2	1542
512	1	0	1	2016	1	0	public	2	2	1543
512	0	0	0	2016	1	1	public	0	3	1544
512	0	0	1	2016	1	1	public	2	4	1545
512	1	0	1	2016	1	1	private	2	2	1546
512	1	0	0	2016	1	1	public	2	1	1547
512	0	0	0	2016	1	0	public	2	3	1548
512	1	1	1	2016	1	0	public	2	4	1549
512	1	0	0	2016	1	0	public	2	1	1550
512	1	0	0	2016	1	1	private	3	2	1551
512	1	0	0	2015	1	1	public	2	2	1552
512	1	1	0	2016	1	0	public	2	2	1553
512	1	0	0	2016	1	0	public	2	2	1554
512	0	0	1	2015	0	1	public	3	3	1555
512	0	0	0	2016	1	1	public	2	3	1556
512	0	0	0	2016	1	1	public	2	3	1557
512	0	0	1	2016	1	0	public	2	2	1558
512	1	0	1	2016	1	0	public	2	2	1559
512	0	0	1	2015	1	0	public	2	3	1560
512	0	0	0	2016	1	1	private	3	4	1561
512	1	0	1	2016	1	1	public	2	2	1562
512	1	0	1	2016	1	1	public	2	2	1563
512	1	1	1	2016	0	0	public	2	3	1564
512	1	0	0	2016	1	0	public	2	2	1565
512	1	0	0	2016	1	1	public	2	1	1566
512	1	0	0	2016	0	1	public	3	2	1567
512	1	0	1	2016	1	0	public	3	2	1568
512	0	0	1	2016	1	0	private	2	2	1569
512	1	0	1	2016	1	1	public	2	2	1570
512	1	0	0	2016	1	0	public	2	2	1571
512	1	0	0	2016	1	1	public	2	2	1572
512	0	0	0	2016	1	0	public	2	3	1573
512	0	0	0	2016	1	1	public	2	4	1574
512	0	0	1	2016	1	1	private	2	3	1575
512	0	0	1	2016	1	1	public	2	3	1576
512	1	0	1	2016	1	0	public	2	2	1577
512	1	0	1	2016	1	1	public	2	2	1578
512	0	0	0	2017	1	1	private	3	1	1579
512	0	0	1	2016	1	1	public	2	3	1580
512	0	0	0	2016	1	0	public	2	2	1581
512	0	1	0	2016	1	1	private	2	2	1582
512	1	1	1	2016	0	1	public	3	4	1583
512	0	0	0	2016	1	0	public	3	2	1584
512	1	0	0	2016	1	1	private	2	3	1585
512	0	1	1	2016	1	0	public	2	4	1586
512	0	0	0	2016	1	0	public	2	3	1587
512	1	0	1	2016	1	0	public	2	1	1588
512	0	0	1	2016	1	0	public	2	3	1589
512	1	0	0	2016	1	1	public	2	3	1590
512	0	0	0	2017	1	0	public	2	3	1591
512	0	0	1	2016	1	1	public	2	3	1592
512	0	0	0	2016	1	1	private	3	3	1593
512	1	0	1	2017	1	0	public	2	3	1594
512	0	1	1	2016	1	0	public	2	2	1595
512	1	1	1	2016	1	0	public	3	2	1596
512	1	0	1	2017	1	0	public	2	1	1597
512	1	0	0	2017	1	0	public	2	1	1598
512	1	0	0	2017	1	0	public	2	2	1599
512	0	0	0	2017	1	1	public	3	2	1600
512	1	0	0	2017	1	0	public	2	2	1601
512	1	0	0	2016	1	0	private	3	3	1602
512	1	0	1	2017	1	1	private	2	2	1603
512	1	0	0	2017	1	1	public	2	2	1604
512	0	0	1	2017	1	0	public	2	2	1605
512	0	0	0	2017	1	1	public	2	2	1606
512	1	0	0	2017	1	1	public	2	2	1607
512	1	0	0	2017	1	1	public	1	3	1608
512	1	1	1	2016	1	0	public	2	2	1609
512	1	0	0	2017	1	0	public	2	3	1610
512	0	0	0	2017	1	1	private	2	3	1611
512	1	0	0	2017	1	1	public	3	3	1612
512	1	1	1	2017	1	0	public	2	2	1613
512	1	0	0	2017	1	1	public	2	2	1614
512	1	0	0	2017	1	0	public	2	2	1615
512	1	0	1	2017	1	1	public	2	3	1616
512	0	1	1	2017	1	0	public	2	4	1617
512	1	0	0	2017	1	1	public	2	2	1618
512	0	0	0	2016	1	1	public	2	3	1619
512	1	0	0	2017	1	0	public	3	2	1620
512	1	0	1	2017	1	0	public	2	2	1621
512	1	0	0	2017	1	1	private	2	2	1622
512	0	1	0	2017	1	0	public	2	2	1623
512	1	0	0	2017	1	1	private	2	2	1624
512	1	0	0	2017	1	1	public	2	2	1625
512	1	0	0	2017	1	1	private	3	2	1626
512	1	0	1	2017	1	1	public	3	2	1627
512	1	0	0	2017	1	0	public	2	2	1628
512	1	0	0	2017	0	1	private	2	2	1629
512	0	0	1	2017	0	1	public	2	4	1630
512	0	0	0	2017	1	0	public	2	3	1631
512	1	1	1	2017	1	0	public	3	2	1632
512	0	0	0	2017	1	1	private	3	3	1633
512	1	0	0	2017	1	0	public	2	3	1634
512	0	0	1	2017	1	1	public	3	3	1635
512	0	0	1	2017	1	0	public	2	2	1636
512	1	0	0	2017	1	0	private	0	2	1637
512	0	0	0	2017	1	0	public	2	4	1638
512	1	0	0	2017	1	0	public	3	2	1639
512	1	0	0	2017	1	1	public	2	2	1640
512	1	0	1	2017	1	0	public	2	2	1641
512	1	0	1	2017	1	1	public	2	3	1642
512	1	0	1	2017	1	0	public	2	2	1643
512	1	0	0	2017	1	1	public	2	2	1644
512	0	0	1	2017	1	1	public	3	2	1645
512	0	0	0	2017	1	1	public	2	4	1646
512	0	0	1	2017	1	0	public	2	3	1647
512	0	0	0	2017	1	0	public	2	2	1648
512	0	0	0	2017	1	1	public	2	2	1649
512	0	0	0	2017	0	0	public	3	3	1650
512	1	0	0	2017	1	1	public	2	4	1651
512	0	0	1	2017	1	1	private	3	3	1652
512	0	0	1	2017	1	1	public	2	3	1653
512	1	0	1	2017	1	1	public	3	2	1654
512	0	1	1	2017	1	1	private	2	4	1655
512	0	0	0	2017	1	1	public	2	2	1656
512	0	0	0	2017	1	0	public	0	3	1657
512	1	0	1	2017	1	0	public	2	2	1658
512	0	1	1	2017	1	0	public	1	4	1659
512	0	0	0	2017	1	1	public	2	2	1660
512	1	0	1	2017	1	1	private	2	2	1661
512	1	0	0	2017	1	1	public	2	1	1662
512	0	0	1	2017	1	0	public	2	2	1663
512	0	0	1	2017	1	0	public	2	4	1664
512	1	1	1	2017	1	0	public	2	2	1665
512	1	0	1	2017	1	0	public	2	2	1666
512	1	0	1	2017	1	1	private	2	3	1667
512	0	0	0	2017	1	0	public	2	3	1668
512	1	0	0	2017	1	1	public	2	3	1669
512	1	0	0	2017	1	0	public	2	2	1670
512	1	0	0	2017	1	0	public	2	4	1671
512	0	0	0	2017	1	0	public	2	3	1672
512	1	0	0	2017	1	0	public	2	2	1673
512	0	0	0	2017	1	1	public	2	3	1674
512	0	0	0	2017	1	1	public	2	4	1675
512	1	0	0	2017	1	1	public	2	2	1676
512	1	0	0	2017	1	1	public	2	2	1677
512	0	0	0	2017	1	1	public	2	3	1678
512	0	0	0	2017	0	0	public	2	3	1679
512	1	0	0	2017	1	1	public	0	2	1680
512	0	0	0	2017	1	1	private	2	4	1681
512	0	0	0	2017	1	1	public	2	2	1682
512	0	0	0	2017	1	1	private	2	3	1683
512	0	0	0	2017	1	0	public	0	2	1684
512	0	0	1	2017	1	1	public	2	3	1685
512	1	0	0	2017	1	1	private	3	2	1686
512	0	0	0	2017	1	1	public	2	3	1687
512	1	0	0	2017	1	0	public	2	2	1688
512	1	0	0	2017	1	1	public	2	4	1689
513	0	0	0	2010	1	0	public	2	3	1690
513	0	0	1	2010	1	0	public	2	2	1691
513	0	0	1	2010	0	1	public	2	2	1692
513	0	0	0	2010	1	0	public	2	2	1693
513	1	0	0	2010	1	1	public	2	2	1694
513	0	0	1	2010	0	0	public	3	2	1695
513	0	0	1	2010	1	0	public	2	3	1696
513	1	0	0	2010	1	0	public	2	2	1697
513	1	0	1	2010	1	0	public	1	2	1698
513	1	0	0	2010	0	0	public	2	2	1699
513	1	0	1	2010	0	0	public	2	2	1700
513	1	0	0	2010	1	0	private	1	2	1701
513	0	0	0	2010	1	0	private	1	2	1702
513	1	0	0	2010	1	0	public	1	2	1703
513	1	0	0	2010	0	0	public	2	2	1704
513	0	0	0	2010	1	0	public	2	2	1705
513	1	0	1	2010	1	0	public	2	1	1706
513	1	0	1	2010	1	0	public	2	2	1707
513	1	1	0	2010	1	1	public	1	2	1708
513	1	0	0	2010	1	0	public	3	2	1709
513	0	0	0	2010	1	0	public	2	3	1710
513	1	0	1	2010	1	0	public	2	2	1711
513	1	0	1	2010	1	0	public	1	2	1712
513	0	0	0	2010	1	1	public	2	3	1713
513	0	0	0	2010	1	0	public	3	3	1714
513	1	0	0	2010	1	0	public	2	2	1715
513	1	0	1	2010	1	0	public	1	2	1716
513	0	0	0	2010	1	0	public	2	2	1717
513	1	0	1	2010	0	0	public	2	2	1718
513	1	0	1	2010	1	0	public	1	3	1719
513	0	0	0	2010	1	0	public	1	4	1720
513	1	0	1	2010	1	0	public	3	2	1721
513	1	0	0	2010	1	0	public	2	1	1722
513	1	0	1	2010	1	0	public	2	2	1723
513	0	0	0	2010	1	0	public	2	3	1724
513	1	0	0	2010	1	0	public	1	3	1725
513	0	0	0	2010	1	0	public	2	2	1726
513	1	0	1	2010	1	0	public	2	2	1727
513	0	0	1	2010	0	1	public	1	4	1728
513	0	0	0	2010	1	0	private	2	3	1729
513	1	0	0	2010	1	0	public	2	1	1730
513	1	0	0	2010	1	1	public	1	2	1731
513	1	0	1	2010	1	0	public	2	2	1732
513	1	0	0	2010	1	1	private	3	2	1733
513	1	0	1	2010	1	1	private	3	2	1734
513	1	0	1	2010	1	0	public	3	3	1735
513	1	0	0	2010	1	0	public	2	2	1736
513	1	0	1	2010	1	0	public	2	2	1737
513	0	0	0	2010	1	1	public	2	2	1738
513	1	0	1	2010	1	1	public	2	2	1739
513	1	0	0	2010	1	0	public	2	3	1740
513	1	0	0	2010	0	1	private	2	2	1741
513	1	0	1	2010	1	0	public	2	2	1742
513	0	0	1	2010	1	0	public	2	4	1743
513	0	0	1	2010	1	1	public	2	2	1744
513	1	0	0	2010	1	1	private	3	2	1745
513	0	0	1	2010	0	1	public	1	2	1746
513	1	0	0	2010	1	0	public	1	2	1747
513	0	0	0	2010	1	0	public	1	2	1748
513	1	0	1	2010	1	0	private	3	2	1749
513	0	0	1	2010	1	0	public	2	2	1750
513	1	0	1	2010	1	0	public	3	2	1751
513	1	0	0	2010	1	0	public	3	2	1752
513	1	0	0	2010	1	0	public	2	2	1753
513	1	0	0	2010	1	1	private	3	2	1754
513	1	0	1	2010	0	1	public	1	3	1755
513	1	0	1	2010	1	1	public	2	2	1756
513	0	0	1	2010	1	0	public	2	2	1757
513	1	0	0	2010	1	0	private	2	2	1758
513	0	0	0	2010	1	0	private	2	2	1759
513	1	0	1	2010	1	1	public	3	2	1760
513	1	0	1	2010	1	0	public	1	2	1761
513	0	0	0	2010	1	1	public	3	3	1762
513	1	0	1	2010	0	1	public	3	2	1763
513	0	0	0	2010	1	0	public	2	2	1764
513	1	0	0	2010	1	1	public	2	3	1765
513	1	0	0	2010	1	0	public	3	2	1766
513	0	0	0	2010	1	0	public	3	2	1767
513	0	0	0	2010	1	0	public	2	3	1768
513	0	0	0	2010	1	0	private	3	2	1769
513	0	0	1	2010	1	1	public	2	2	1770
513	0	0	1	2010	1	0	private	1	2	1771
513	1	0	1	2010	1	0	public	2	2	1772
513	1	0	0	2010	0	1	public	1	2	1773
513	1	0	0	2010	1	1	public	3	2	1774
513	1	1	1	2010	0	1	private	3	2	1775
513	1	0	0	2010	1	1	private	2	2	1776
513	1	0	0	2010	1	0	public	2	3	1777
513	0	0	1	2010	1	1	public	3	2	1778
513	0	0	1	2010	1	0	public	2	3	1779
513	0	0	0	2010	1	0	public	2	3	1780
513	1	0	1	2010	1	0	public	2	2	1781
513	0	0	1	2010	1	0	public	2	3	1782
513	1	0	0	2010	1	0	public	2	2	1783
513	0	0	1	2010	1	1	public	3	3	1784
513	1	1	1	2010	1	0	public	2	2	1785
513	1	0	1	2010	1	0	public	3	2	1786
513	0	0	1	2010	1	0	public	1	2	1787
513	1	1	1	2010	0	0	public	1	2	1788
513	1	0	0	2011	1	1	private	3	2	1789
513	1	0	1	2010	1	0	public	3	2	1790
513	0	0	0	2010	1	0	public	1	3	1791
513	0	0	1	2011	1	0	public	2	3	1792
513	1	0	0	2011	1	1	public	1	2	1793
513	0	0	1	2010	1	1	public	1	2	1794
513	0	0	0	2010	0	0	public	2	2	1795
513	0	0	0	2010	1	0	public	2	2	1796
513	1	0	1	2010	1	1	public	2	2	1797
513	1	1	1	2010	1	0	public	3	2	1798
513	1	0	1	2010	1	0	public	2	2	1799
513	0	0	1	2010	1	0	public	2	2	1800
513	1	0	0	2010	1	0	public	2	3	1801
513	1	0	0	2010	1	1	public	2	2	1802
513	0	0	0	2010	1	0	public	2	2	1803
513	1	0	1	2010	1	0	public	2	2	1804
513	1	0	0	2010	1	1	public	1	2	1805
513	0	0	1	2010	1	0	public	1	2	1806
513	1	0	0	2010	0	1	public	1	2	1807
513	0	0	0	2010	1	1	public	2	3	1808
513	0	0	0	2010	1	0	public	2	3	1809
513	1	0	0	2010	1	1	public	1	2	1810
513	1	0	1	2010	1	0	private	1	2	1811
513	0	0	1	2010	1	0	public	2	3	1812
513	1	0	0	2010	1	0	public	2	2	1813
513	1	0	0	2010	1	0	public	2	2	1814
513	1	0	1	2010	1	0	public	3	2	1815
513	0	0	1	2010	1	0	public	3	2	1816
513	1	0	0	2010	1	1	public	3	2	1817
513	1	0	1	2010	1	0	public	3	2	1818
513	1	0	0	2010	1	0	public	1	3	1819
513	1	0	1	2011	1	0	public	2	2	1820
513	1	0	0	2011	1	0	public	1	2	1821
513	1	0	1	2011	1	0	public	2	2	1822
513	1	0	1	2011	1	1	public	2	2	1823
513	0	0	1	2010	1	1	public	2	2	1824
513	1	0	0	2011	1	1	public	2	2	1825
513	0	0	0	2011	1	1	private	1	3	1826
513	0	0	1	2011	1	0	public	0	3	1827
513	1	0	1	2011	1	0	public	1	2	1828
513	1	0	1	2011	1	0	public	2	3	1829
513	1	0	0	2010	1	1	public	2	2	1830
513	1	0	1	2010	1	1	private	3	2	1831
513	0	0	0	2011	1	1	public	1	3	1832
513	1	0	1	2011	1	0	public	2	2	1833
513	1	0	1	2010	1	1	public	2	2	1834
513	0	0	1	2010	1	0	public	1	3	1835
513	1	0	1	2010	1	0	public	1	3	1836
513	0	1	1	2010	0	0	public	1	2	1837
513	0	0	1	2010	1	0	public	2	2	1838
513	1	0	1	2010	1	0	public	2	2	1839
513	0	0	1	2010	1	0	public	1	2	1840
513	0	0	0	2010	1	0	private	2	2	1841
513	1	0	0	2010	1	0	public	2	2	1842
513	0	0	0	2010	1	1	public	2	2	1843
513	0	0	1	2010	1	0	public	2	3	1844
513	0	1	1	2010	1	1	private	3	4	1845
513	0	0	0	2010	1	0	public	2	3	1846
513	1	0	0	2010	1	0	public	2	2	1847
513	1	0	1	2010	1	1	public	1	2	1848
513	1	0	0	2010	1	1	public	2	2	1849
513	1	0	1	2010	1	0	public	2	2	1850
513	1	0	0	2010	1	0	public	2	2	1851
513	1	0	0	2010	1	0	public	2	3	1852
513	1	0	1	2010	1	0	public	2	2	1853
513	0	0	0	2010	1	0	public	3	3	1854
513	0	0	0	2010	1	1	private	2	2	1855
513	0	0	0	2010	1	0	public	1	4	1856
513	0	1	1	2010	1	0	public	2	3	1857
513	0	0	1	2010	1	0	public	2	3	1858
513	0	1	1	2010	1	0	private	2	2	1859
513	1	0	1	2010	1	0	public	2	2	1860
513	0	0	0	2010	1	0	public	2	3	1861
513	1	0	0	2010	1	0	public	2	2	1862
513	0	0	1	2010	1	0	public	0	2	1863
513	1	0	0	2010	0	1	public	3	3	1864
513	1	0	0	2010	1	0	public	1	2	1865
513	0	0	0	2010	1	0	public	1	3	1866
513	1	0	0	2010	1	0	public	1	2	1867
513	1	0	1	2010	1	0	public	3	2	1868
513	0	0	1	2011	1	0	public	2	3	1869
513	1	0	1	2010	1	0	public	2	2	1870
513	0	0	1	2010	1	0	public	3	3	1871
513	0	0	1	2010	1	0	public	1	4	1872
513	0	0	1	2010	1	0	public	2	2	1873
513	0	0	1	2011	1	1	public	1	4	1874
513	1	0	0	2010	1	1	public	2	3	1875
513	1	0	1	2011	1	1	public	1	2	1876
513	1	0	1	2011	1	0	private	2	2	1877
513	1	0	0	2011	1	0	public	1	2	1878
513	0	0	1	2011	1	1	public	0	2	1879
513	1	0	1	2010	1	0	public	2	2	1880
513	1	0	1	2011	1	0	public	2	2	1881
513	0	0	0	2010	1	1	private	3	3	1882
513	1	0	0	2011	1	1	private	3	3	1883
513	1	0	0	2011	1	1	private	3	4	1884
513	0	0	0	2011	1	0	public	2	3	1885
513	0	0	1	2011	0	0	public	1	2	1886
513	1	0	0	2011	1	0	public	2	2	1887
513	0	1	1	2010	1	0	public	2	2	1888
513	1	0	0	2011	1	0	public	2	2	1889
513	1	0	0	2011	1	1	private	3	2	1890
513	1	0	1	2010	1	0	public	1	2	1891
513	1	0	0	2011	0	0	public	2	1	1892
513	1	0	0	2011	1	0	public	2	1	1893
513	1	0	1	2011	1	0	public	3	2	1894
513	1	0	1	2011	1	0	public	2	2	1895
513	1	0	1	2011	1	0	private	1	2	1896
513	1	0	1	2011	1	0	public	1	2	1897
513	1	0	1	2011	1	0	public	1	1	1898
513	1	0	1	2010	1	0	public	1	2	1899
513	1	0	0	2011	1	0	public	3	2	1900
513	0	0	0	2010	1	0	public	2	2	1901
513	1	0	0	2010	1	0	public	2	3	1902
513	0	0	0	2011	0	0	public	2	2	1903
513	0	0	0	2010	1	1	public	2	4	1904
513	1	0	0	2010	1	0	public	3	3	1905
513	1	1	1	2011	1	0	public	2	2	1906
513	1	0	1	2011	1	0	private	2	2	1907
513	1	0	0	2011	0	1	public	3	2	1908
513	0	1	1	2011	1	0	public	1	3	1909
513	1	0	0	2011	1	1	public	2	2	1910
513	1	0	0	2011	1	0	public	2	2	1911
513	1	0	1	2011	0	0	public	2	2	1912
513	1	0	0	2011	1	1	private	3	2	1913
513	1	0	0	2011	1	0	public	3	2	1914
513	0	0	1	2010	1	0	public	2	2	1915
513	0	0	0	2010	1	0	public	1	3	1916
513	1	0	0	2011	1	0	public	2	3	1917
513	0	0	0	2011	1	0	public	2	4	1918
513	0	0	1	2011	1	0	private	1	3	1919
513	1	0	0	2011	1	1	public	3	1	1920
513	1	0	1	2011	1	1	public	2	1	1921
513	1	0	0	2011	1	1	private	3	3	1922
513	1	0	1	2011	1	0	public	1	1	1923
513	1	0	0	2011	1	0	public	3	2	1924
513	0	0	1	2011	1	0	public	2	2	1925
513	1	0	0	2011	1	0	public	1	2	1926
513	0	0	0	2011	1	0	public	1	2	1927
513	1	0	1	2011	0	0	public	1	3	1928
513	1	0	0	2011	1	0	public	1	2	1929
513	0	0	0	2011	1	0	public	1	2	1930
513	1	0	0	2011	1	1	public	1	2	1931
513	1	0	1	2011	0	1	public	2	2	1932
513	1	0	0	2011	1	0	public	1	2	1933
513	1	0	1	2011	1	0	public	2	2	1934
513	1	0	1	2011	1	1	public	3	3	1935
513	0	0	1	2011	1	1	public	1	3	1936
513	1	0	1	2011	1	1	public	2	2	1937
513	1	0	1	2011	1	0	public	2	2	1938
513	1	0	0	2011	1	1	public	2	2	1939
513	1	0	1	2011	1	0	public	2	2	1940
513	1	0	0	2011	1	0	public	2	2	1941
513	0	0	0	2011	1	1	public	2	3	1942
513	0	0	1	2011	1	0	public	1	3	1943
513	1	0	0	2011	1	1	private	3	3	1944
513	0	0	0	2011	1	1	private	2	3	1945
513	0	0	0	2011	1	1	public	3	2	1946
513	0	0	1	2011	1	0	public	2	3	1947
513	1	0	0	2011	1	0	private	3	2	1948
513	1	0	0	2011	1	0	public	1	2	1949
513	1	0	0	2011	1	0	public	3	2	1950
513	0	0	1	2011	1	1	public	3	3	1951
513	1	0	0	2011	1	0	public	2	2	1952
513	1	0	0	2011	1	1	private	3	2	1953
513	1	0	0	2011	1	0	private	2	2	1954
513	0	0	0	2011	1	0	public	2	3	1955
513	0	0	0	2011	1	0	public	2	2	1956
513	1	0	0	2011	1	1	public	3	2	1957
513	0	0	0	2011	1	1	public	2	3	1958
513	1	0	1	2011	1	1	public	1	2	1959
513	0	0	0	2010	1	0	public	2	2	1960
513	0	0	1	2011	1	0	public	1	2	1961
513	0	0	1	2011	1	0	private	2	3	1962
513	1	0	0	2011	1	0	public	3	2	1963
513	0	0	0	2011	1	0	public	2	2	1964
513	0	0	1	2010	1	0	public	2	2	1965
513	1	0	0	2011	1	0	public	3	2	1966
513	1	0	0	2011	1	1	private	3	2	1967
513	1	0	0	2011	1	1	public	2	1	1968
513	1	0	0	2011	1	0	public	2	2	1969
513	1	0	0	2010	1	0	public	2	2	1970
513	1	0	0	2011	1	1	private	2	2	1971
513	0	0	0	2010	1	0	public	2	3	1972
513	0	0	0	2011	1	0	public	1	2	1973
513	1	0	0	2010	0	1	public	3	2	1974
513	0	1	0	2010	1	0	public	3	2	1975
513	1	0	1	2011	1	0	public	1	2	1976
513	1	1	1	2011	1	0	private	2	2	1977
513	1	0	0	2011	1	0	public	2	2	1978
513	0	0	0	2011	1	0	public	2	3	1979
513	1	0	0	2011	1	0	public	2	2	1980
513	0	0	0	2011	1	1	public	3	3	1981
513	1	0	0	2011	1	0	private	1	2	1982
513	1	0	0	2011	1	0	public	2	2	1983
513	1	0	1	2011	1	0	public	3	2	1984
513	1	0	0	2011	0	0	public	1	2	1985
513	0	0	0	2011	1	0	public	0	2	1986
513	1	0	0	2011	1	0	public	2	2	1987
513	0	0	1	2011	1	0	public	1	2	1988
513	0	0	1	2011	1	0	private	2	4	1989
513	1	0	0	2011	1	1	public	2	2	1990
513	1	0	1	2011	1	0	public	2	2	1991
513	0	0	1	2011	1	0	private	2	2	1992
513	0	0	0	2011	1	0	private	2	3	1993
513	0	0	0	2011	1	0	private	2	2	1994
513	0	0	0	2011	1	0	private	3	3	1995
513	0	0	1	2011	1	0	public	2	3	1996
513	1	0	1	2011	1	1	public	3	2	1997
513	1	0	0	2011	1	0	public	1	2	1998
513	0	0	1	2011	1	0	public	2	2	1999
[truncated: 36,664 more rows]
